# Supplementary material for: Major element data, 40Ar/39Ar step-heating and step-crushing data for anorthoclase megacrysts from the Newer Volcanic Province, south-eastern Australia
Source: Data Brief. 2018 Jun 26;19:1847–51. doi: 10.1016/j.dib.2018.06.080 (PMC6141373; doi:10.1016/j.dib.2018.06.080)
Supplement: Supplementary file 3 — Supplementary material [file mmc3.xlsx]

## Sheet: Table A1 EMPA data_ms
Table A1. Major element compositions (oxide weight %) and endmember proportions of feldspar magacrysts from the Newer Volcanic Province
Megacryst no.	Eruption centre	Analysis spot label	SiO2 a	TiO2	Al2O3	Fe2O3	K2O	Na2O	CaO	Total	Ab	An	Or
Samples included in irradiation batches UM#50 and UM#51
RAT03	Noorat	anorth1--4-1	66.92	0	19.93	0.19	2.83	9.07	0.57	99.6	80.651	2.815	16.535
SHA01	Shadwell	anorth1--8-1	66.39	0.01	20.13	0.19	3.65	8.27	0.74	99.49	74.672	3.668	21.66
LEU02	Leura	anorth1--9-1	66.68	0	19.65	0.18	3.79	8.65	0.3	99.33	76.5	1.479	22.021
M51449a	Keilambete	anorth1--10-1	65.29	0	20.53	0.15	3.6	8.1	1.06	98.84	73.286	5.285	21.429
SHA02	Shadwell	anorth1--11-1	67.38	0	19.38	0.13	4.75	8.09	0.21	100	71.381	1.033	27.586
LEU06	Leura	anorth1--12-1	67.94	0	19.48	0.18	3.73	8.69	0.22	100.32	77.162	1.075	21.763
RAT03E	Noorat	bl18-r3e-13-1	66.2	0.01	19.78	0.18	2.79	9.16	0.59	98.74	80.923	2.869	16.208
RAT04	Noorat	bl18-r4-14-13-1	66.75	0.01	19.63	0.15	3.25	8.74	0.5	99.05	78.358	2.485	19.157
Samples included in irradiation batch UM#70
M13963	Franklin	13963 core-1_1	65.49	0.02	20.29	0.19	4.02	8.33	1.01	99.35	72.217	4.844	22.939
M13963	Franklin	13963 core-2_2	65.95	0	20.37	0.22	4.06	8.44	1.03	100.13	72.282	4.861	22.858
M13963	Franklin	13963 rim-3_3	65.37	0.02	20.36	0.16	4.1	8.41	0.97	99.45	72.218	4.621	23.161
M13963	Franklin	13963 rim-4_4	65.66	0.03	20.3	0.16	4.21	8.49	1.01	99.91	71.831	4.746	23.423
M22849	Anakies	22849 core-1_1	65.32	0.02	20.6	0.13	3.36	8.64	1.34	99.42	74.526	6.401	19.073
M22849	Anakies	22849 core-2_2	65.59	0.01	20.79	0.16	3.37	8.73	1.31	99.98	74.803	6.187	19.01
M22849	Anakies	22849 rim-3_3	65.22	0.01	20.71	0.15	3.36	8.74	1.31	99.55	74.86	6.219	18.921
M22849	Anakies	22849 rim-4_4	65.27	0.01	20.71	0.12	3.37	8.55	1.33	99.37	74.32	6.392	19.288
M22849	Anakies	22849 gr 2 core-5_5	65.05	0.02	20.64	0.17	3.44	8.58	1.39	99.3	73.906	6.614	19.481
M22849	Anakies	22849 gr 2 core-6_6	65.27	0.03	20.91	0.14	3.4	8.67	1.42	99.85	74.155	6.705	19.141
M22849	Anakies	22849 gr 2 rim-7_7	64.75	0.02	20.93	0.14	3.51	8.44	1.39	99.25	73.312	6.653	20.035
M22849	Anakies	22849 gr 2 rim-8_8	65.15	0	20.87	0.18	3.45	8.53	1.42	99.65	73.611	6.791	19.598
AN2	Noorat	AN2 core-2_2	66.7	0	19.94	0.17	3.03	9.64	0.5	100.08	80.911	2.34	16.749
AN2	Noorat	AN2 core-3_3	66.22	0	19.79	0.17	3.07	9.68	0.51	99.5	80.809	2.334	16.857
AN2	Noorat	AN2 rim-4_4	66.71	0.01	19.91	0.2	2.98	9.56	0.49	99.98	81.069	2.287	16.644
AN2	Noorat	AN2 rim-5_5	66.74	0.01	20.02	0.14	3.09	9.61	0.51	100.16	80.598	2.358	17.045
AN2	Noorat	AN2 grain 2 core-6_6	66.86	0.02	19.91	0.17	3.04	9.51	0.49	100.14	80.709	2.3	16.991
AN2	Noorat	AN2 grain 2 core-7_7	66.77	0.03	20.06	0.14	3	9.62	0.49	100.28	81.066	2.293	16.641
AN2	Noorat	AN2 grain 2 rim-8_8	67	0	20.02	0.11	3.03	9.61	0.52	100.35	80.824	2.407	16.769
AN2	Noorat	AN2 grain 2 rim-9_9	66.82	0	19.8	0.22	3.11	9.54	0.49	100.04	80.47	2.27	17.26
AN1	Shadwell	AN1 core-1_1	65.19	0	20.58	0.2	3.89	8.24	1	99.12	72.575	4.868	22.557
AN1	Shadwell	AN1 core-2_2	65.17	0	20.77	0.14	3.84	8.32	0.99	99.27	73.032	4.807	22.162
AN1	Shadwell	AN1 rim-3_3	64.42	0.03	20.39	0.15	3.88	8.25	0.99	98.18	72.663	4.829	22.508
AN1	Shadwell	AN1 rim-4_4	64.91	0.01	20.42	0.15	3.97	8.21	1.02	98.71	72.096	4.947	22.956
M51449b	Keilambete	51449 grain 1 core-1_1	65.35	0.01	20.43	0.16	3.69	8.63	1.01	99.31	74.315	4.784	20.9
M51449b	Keilambete	51449 grain 1 core-2_2	65.48	0.01	20.46	0.18	3.58	8.63	1.02	99.43	74.735	4.864	20.401
M51449b	Keilambete	51449 grain 1 rim-3_3	66.04	0	20.55	0.16	0	8.64	0	95.4	100	0	0
M51449b	Keilambete	51449 grain 1 rim-4_4	64.81	0	20.2	0.17	3.57	8.59	1	98.4	74.738	4.83	20.432
M51449b	Keilambete	51449 grain 2 core-5_5	64.87	0	20.35	0.16	3.66	8.65	1.02	98.73	74.43	4.847	20.723
M51449b	Keilambete	51449 grain 2 core-6_6	65.07	0.02	20.3	0.19	3.59	8.56	1.03	98.79	74.504	4.95	20.546
M51449b	Keilambete	51449 grain 2 rim-7_7	64.8	0	20.46	0.16	3.58	8.4	1.08	98.5	74.003	5.267	20.729
M51449b	Keilambete	51449 grain 2 rim-8_8	64.85	0.03	20.17	0.18	3.71	8.61	1.02	98.63	74.12	4.876	21.005
M51616	Shadwell	51616 core-1_1	67.22	0	19.57	0.17	3.9	8.9	0.5	100.31	75.819	2.337	21.844
M51616	Shadwell	51616 core-2_2	66.26	0.01	19.54	0.19	3.9	8.9	0.51	99.34	75.769	2.382	21.849
M51616	Shadwell	51616 rim-3_3	65.65	0.01	19.45	0.18	3.91	8.86	0.5	98.61	75.688	2.356	21.956
M51616	Shadwell	51616 rim-4_4	65.6	0	19.48	0.17	3.91	8.73	0.5	98.5	75.39	2.364	22.246
M51449b	Keilambete	51449 grain 1 rim-3_3 repeat	65.4	0	20.72	0.13	0	8.55	0	94.92	100	0	0
M11753	Anakies	11753 core -1_1	64.69	0	20.71	0.15	3.31	8.66	1.43	99.05	74.496	6.798	18.707
M11753	Anakies	11753 core -2_2	65.7	0.01	20.85	0.14	3.36	8.61	1.42	100.16	74.197	6.744	19.06
M11753	Anakies	11753 corim-3_3	64.83	0.03	20.54	0.16	3.58	8.37	1.37	98.97	72.898	6.587	20.515
M11753	Anakies	11753 corim-4_4	64.6	0.03	20.82	0.16	3.45	8.43	1.37	98.92	73.601	6.61	19.79
M25210	Franklin	25210 core-1_1	65.02	0	20.81	0.17	3.85	8.26	1.33	99.62	71.659	6.367	21.974
M25210	Franklin	25210 core-2_2	65.27	0.02	20.77	0.16	3.95	8.31	1.3	99.81	71.459	6.183	22.358
M25210	Franklin	25210 rim-3_3	64.79	0.03	20.61	0.15	3.95	8.25	1.28	99.07	71.409	6.109	22.482
M25210	Franklin	25210 rim-4_4	65.12	0.03	20.73	0.15	3.91	8.1	1.25	99.39	71.268	6.06	22.672
M25210	Franklin	25210 grain 2 core-5_5	65.44	0.02	20.61	0.17	3.98	8.53	1.02	99.88	72.827	4.819	22.355
M25210	Franklin	25210 grain 2 core-6_6	65.78	0.01	20.72	0.2	3.85	8.47	1.01	100.06	73.236	4.828	21.937
M25210	Franklin	25210 grain 2 rim-7_7	64.5	0.03	20.35	0.16	4.05	8.36	1.02	98.55	72.147	4.874	22.979
M25210	Franklin	25210 grain 2 rim-8_8	64.7	0.02	20.34	0.21	4.01	8.2	1.04	98.55	71.82	5.04	23.14
M13963	Franklin	13963 mt 2 core-1_1	65.42	0.05	20.49	0.19	3.95	8.2	1.09	99.47	71.932	5.301	22.767
M13963	Franklin	13963 mt 2 core-2_2	65.06	0.01	20.51	0.18	4	8.3	1.06	99.16	72.063	5.084	22.853
M13963	Franklin	13963 mt 2 rim-3_3	65.56	0.05	20.62	0.14	3.97	8.27	1.05	99.72	72.167	5.059	22.774
M13963	Franklin	13963 mt 2 rim-4_4	65.21	0.01	20.62	0.17	3.96	8.41	1.04	99.45	72.587	4.964	22.449
a The detection limits for all elements were better than 0.05 elemental weight percent.

## Sheet: Table A2 Ar-Ar data
Table A2. ARGUSVI 40Ar/39Ar laser step-heating analysis and in vacuo crushing experiment resultsa,b,c
																				(40Ar/36Ar)I = 298.56		(40Ar/36Ar)I = alternate d		Inverse isochron details (as for Fig. 1)		Background correction
Sample	Step	Laser	40Ar	±1σ	39Ar	±1σ	38Ar	±1σ	37Ar	±1σ	36Ar	±1σ	39Ar	Ca/K	±1σ	%40Ar*	40Ar*/39Ar	±1σ	Cum.%	Apparent	±1σ	Apparent	±1σ	Steps included in preferred inverse isochron?	%39Ar released in preferred inverse isochron steps	Blank no.	40Ar	±1σ	39Ar	±1σ	38Ar	±1σ	37Ar	±1σ	36Ar	±1σ
ID	No	Power	(fA)		(fA)b		(fA)		(fA)		(fA)		(x10-14						39Ar	Age (ka)		Age (ka)					(fA)		(fA)		(fA)		(fA)		(fA)
													mol)
Step-heating experiments
UM#50
Aliquot: L1 (LEU02, Mt Leura)		91.1 mg			J-Value = 0.00077292 ± 0.00000053 ( 0.069%;1σ )
Mineral: Anorthoclase, uncrushed
L1-1a	1	1.8	1767.37	0.608168	947.367	0.303166	1.05324	0.00183485	34.4796	0.227565	5.58747	0.00973397	3.36315	0.0636916	0.000420859	5.6092	0.104684	0.00313426	8.62971	145.966	4.37008			Y		EXB#9	2.70934	0.00276353	0.159154	0.0279251	0.0800467	0.00604272	0.0702207	0.0321751	0.012392	0.000181259
L1-1b	2	1.8	442.601	0.143748	562.882	0.146353	0.240047	0.000441785	20.5708	0.276061	1.27346	0.00234369	1.99823	0.0639548	0.000858434	14.0849	0.110854	0.00126941	13.7571	154.569	1.76992			Y		EXB#9	2.70934	0.00276353	0.159154	0.0279251	0.0800467	0.00604272	0.0702207	0.0321751	0.012392	0.000181259
L1-1c	3	2	390.643	0.105081	619.925	0.229378	0.203538	0.000518556	22.7364	0.229637	1.07978	0.00275096	2.20073	0.0641831	0.000648684	17.4547	0.110117	0.0013363	19.4041	153.542	1.86319			Y		EXB#9	2.70934	0.00276353	0.159154	0.0279251	0.0800467	0.00604272	0.0702207	0.0321751	0.012392	0.000181259
L1-1d	4	2.2	373.116	0.106858	652.807	0.22196	0.188626	0.000621679	23.7604	0.21218	1.00067	0.00329803	2.31746	0.0636952	0.00056921	19.9028	0.113901	0.0015177	25.3506	158.818	2.11611			Y		EXB#9	2.70934	0.00276353	0.159154	0.0279251	0.0800467	0.00604272	0.0702207	0.0321751	0.012392	0.000181259
L1-1e	5	2.4	312.289	0.108021	603.046	0.247256	0.153303	0.000446468	21.7957	0.2112	0.813279	0.00236853	2.14081	0.0632496	0.000613437	22.2162	0.115209	0.00118717	30.8438	160.642	1.65525			Y		EXB#10	2.73847	0.0257964	0.103506	0.0190264	0.0754109	0.0118606	0.058034	0.0204024	0.0122783	0.000306528
L1-1f	6	2.6	257.693	0.0864162	645.216	0.258094	0.116097	0.000276019	23.0512	0.137385	0.615899	0.00146429	2.29052	0.0625209	0.000373463	28.5905	0.114396	0.000692193	36.7212	159.508	0.965114			Y		EXB#10	2.73847	0.0257964	0.103506	0.0190264	0.0754109	0.0118606	0.058034	0.0204024	0.0122783	0.000306528
L1-1g	7	2.7	265.875	0.0940513	733.247	0.271309	0.114162	0.000428564	26.9455	0.186193	0.605632	0.00227355	2.60303	0.0643093	0.000445014	31.9273	0.116001	0.000935561	43.4005	161.746	1.30444			Y		EXB#10	2.73847	0.0257964	0.103506	0.0190264	0.0754109	0.0118606	0.058034	0.0204024	0.0122783	0.000306528
L1-1h	8	2.9	244.472	0.100133	772.42	0.301252	0.0981054	0.000374836	28.1849	0.199267	0.520453	0.00198852	2.74209	0.0638558	0.000452147	36.3561	0.115333	0.000780766	50.4365	160.814	1.08861			Y		EXB#10	2.73847	0.0257964	0.103506	0.0190264	0.0754109	0.0118606	0.058034	0.0204024	0.0122783	0.000306528
L1-1i	9	3.2	256.199	0.112581	950.224	0.332588	0.0911938	0.000185606	35.2443	0.123355	0.483787	0.00098465	3.3733	0.0649085	0.000228313	43.5044	0.117614	0.000333835	59.0923	163.994	0.465459			Y		EXB#11	2.62888	0.0301269	0.112303	0.0129834	0.0558521	0.0128214	0.0138	0.0174654	0.0117238	0.000311881
L1-1j	10	3.4	332.773	0.182489	1314.5	0.17089	0.113431	0.000343797	48.2548	0.133666	0.601754	0.00182386	4.66647	0.0642419	0.000178146	45.879	0.11648	0.000437155	71.0663	162.413	0.609517			Y		EXB#11	2.62888	0.0301269	0.112303	0.0129834	0.0558521	0.0128214	0.0138	0.0174654	0.0117238	0.000311881
L1-1k	11	3.6	200.363	0.0907085	731.283	0.270582	0.0726033	0.000321241	26.9554	0.174671	0.385164	0.0017042	2.59605	0.0645058	0.000418679	42.4938	0.116738	0.000708059	77.7276	162.774	0.987234			Y		EXB#11	2.62888	0.0301269	0.112303	0.0129834	0.0558521	0.0128214	0.0138	0.0174654	0.0117238	0.000311881
L1-1l	12	4.2	347.996	0.150122	1417.11	0.510175	0.115311	0.000531115	51.8013	0.190111	0.611728	0.00281759	5.03076	0.0639697	0.000235896	47.3765	0.116687	0.000604454	90.6363	162.701	0.842778			Y	90.6363	EXB#11	2.62888	0.0301269	0.112303	0.0129834	0.0558521	0.0128214	0.0138	0.0174654	0.0117238	0.000311881
L1-1m	13	5.1	233.588	0.10949	1027.94	0.390629	0.0718105	0.000223009	37.8918	0.172787	0.380958	0.00118307	3.64919	0.0645083	0.000295177	51.1437	0.116592	0.000362465	100	162.569	0.505378					EXB#11	2.62888	0.0301269	0.112303	0.0129834	0.0558521	0.0128214	0.0138	0.0174654	0.0117238	0.000311881
Aliquot: L2 (LEU02, Mt Leura)		83.7 mg			J-Value = 0.00075590 ± 0.00000048 ( 0.063%;1σ )
Mineral: Anorthoclase, uncrushed
L2-a	1	1.8	1160.49	0.371444	941.629	0.320162	0.663174	0.00119151	33.285	0.244977	3.51816	0.006321	3.34278	0.0618595	0.000455771	9.48231	0.116932	0.00204302	8.37217	159.453	2.78583			Y		EXB#43	2.91136	0.0209326	0.152539	0.0144394	0.265032	0.0020699	0.0954993	0.0249607	0.0109777	0.000181551
L2-b	2	1.8	350.187	0.0932909	482.333	0.178468	0.185685	0.000336758	16.7264	0.296224	0.985064	0.00178652	1.71228	0.0606866	0.00107499	16.0001	0.116282	0.00112345	12.6607	158.568	1.53192			Y		EXB#43	2.91136	0.0209326	0.152539	0.0144394	0.265032	0.0020699	0.0954993	0.0249607	0.0109777	0.000181551
L2-c	3	2.2	641.524	0.190146	934.84	0.3459	0.335094	0.000525148	33.7724	0.235732	1.77769	0.00278593	3.31868	0.0632213	0.000441904	17.2496	0.1185	0.00091375	20.9725	161.591	1.24597			Y		EXB#43	2.91136	0.0209326	0.152539	0.0144394	0.265032	0.0020699	0.0954993	0.0249607	0.0109777	0.000181551
L2-d	4	2.6	511.1	0.123353	992.189	0.36712	0.24856	0.00069216	36.155	0.250554	1.31862	0.00367194	3.52227	0.0637694	0.000442552	22.9399	0.118336	0.00111276	29.7942	161.368	1.51734			Y		EXB#43	2.91136	0.0209326	0.152539	0.0144394	0.265032	0.0020699	0.0954993	0.0249607	0.0109777	0.000181551
L2-e	5	3	525.623	0.18417	1134.61	0.351739	0.245041	0.000838144	41.5912	0.158878	1.29995	0.00444639	4.02786	0.0641495	0.000245857	26.12	0.121195	0.00118182	39.8822	165.267	1.61151			Y		EXB#44	1.90819	0.0416749	0.150387	0.00981728	0.280585	0.0172167	0.0532409	0.0103362	0.00827793	0.000193853
L2-f	6	3.2	479.486	0.174532	1346.36	0.444312	0.199847	0.000509875	48.9627	0.125834	1.0602	0.00270491	4.77958	0.0636416	0.000164902	33.9155	0.121033	0.000614969	51.8529	165.045	0.838559			Y		EXB#44	1.90819	0.0416749	0.150387	0.00981728	0.280585	0.0172167	0.0532409	0.0103362	0.00827793	0.000193853
L2-g	7	3.6	645.577	0.261029	1993.13	0.757409	0.256955	0.000697529	73.2285	0.182339	1.36316	0.00370042	7.0756	0.0642959	0.000161951	36.8749	0.119708	0.000571379	69.5741	163.238	0.779121			Y		EXB#44	1.90819	0.0416749	0.150387	0.00981728	0.280585	0.0172167	0.0532409	0.0103362	0.00827793	0.000193853
L2-h	8	4.2	579.575	0.250781	2100.67	0.903312	0.20623	0.000392367	76.8438	0.219005	1.09406	0.00208152	7.45737	0.0640161	0.000184511	43.526	0.120406	0.000323193	88.2515	164.191	0.440699			Y		EXB#44	1.90819	0.0416749	0.150387	0.00981728	0.280585	0.0172167	0.0532409	0.0103362	0.00827793	0.000193853
L2-i	9	5.1	320.407	0.12949	1044.01	0.407174	0.12257	0.000343035	38.5975	0.323447	0.650241	0.00181982	3.70622	0.0646985	0.00054276	39.3161	0.120949	0.000537074	97.5339	164.931	0.732343			Y	97.5339	EXB#45	2.65755	0.0268413	0.156927	0.0115718	0.169812	0.0281565	0.0228245	0.00381146	0.0113686	0.000197528
L2-j	10	5.7	99.1848	0.160314	277.362	0.147006	0.0410861	0.000133631	10.1345	0.165091	0.217963	0.000708919	0.984635	0.0639432	0.00104219	34.32	0.122979	0.000959504	100	167.699	1.30836					EXB#45	2.65755	0.0268413	0.156927	0.0115718	0.169812	0.0281565	0.0228245	0.00381146	0.0113686	0.000197528
Aliquot: L4 (LEU06, Mt Leura)		94.0 mg			J-Value = 0.00074954 ± 0.00000049 ( 0.065%;1σ )																	(40Ar/36Ar)I = 295.8 ± 0.9 (1σ)
Mineral: Anorthoclase, uncrushed
L4-a	1	1.8	917.807	0.274933	701.945	0.252709	0.529161	0.00094013	33.2996	0.431896	2.80722	0.00498743	2.4919	0.0830184	0.00107716	8.67711	0.113518	0.00215756	6.6369	153.495	2.91725	168.42	5.66067	Y		EXB#63	1.71115	0.0344625	0.126865	0.023668	0.281466	0.0188273	0.0235886	0.0256644	0.00759893	7.82675e-05
L4-b	2	1.8	278.364	0.102148	392.433	0.0470933	0.146945	0.000485057	14.4473	0.280421	0.779552	0.00257325	1.39314	0.0644255	0.00125052	16.3722	0.116252	0.00197498	10.3474	157.191	2.67038	164.605	3.58405	Y		EXB#63	1.71115	0.0344625	0.126865	0.023668	0.281466	0.0188273	0.0235886	0.0256644	0.00759893	7.82675e-05
L4-c	3	2.2	523.159	0.163919	851.739	0.281081	0.265979	0.000621178	30.482	0.338046	1.41103	0.00329537	3.02367	0.062629	0.000694863	19.4512	0.119616	0.00117171	18.4006	161.74	1.58427	167.923	2.55526	Y		EXB#63	1.71115	0.0344625	0.126865	0.023668	0.281466	0.0188273	0.0235886	0.0256644	0.00759893	7.82675e-05
L4-d	4	2.6	503.479	0.183787	1072.52	0.353942	0.236617	0.000568387	34.7313	0.319875	1.25526	0.00301532	3.80746	0.0566697	0.000522263	25.5239	0.120004	0.000857605	28.5413	162.265	1.15957	166.633	1.83016	Y		EXB#63	1.71115	0.0344625	0.126865	0.023668	0.281466	0.0188273	0.0235886	0.0256644	0.00759893	7.82675e-05
L4-e	5	3	414.108	0.17378	1288.14	0.437977	0.163811	0.000466683	40.1219	0.544454	0.869023	0.00247577	4.57289	0.0545077	0.000739901	37.2613	0.120059	0.000590883	40.7207	162.339	0.798932	164.857	1.14074	Y		EXB#64	1.69376	0.0409551	0.15668	0.0358719	0.244449	0.0185708	0.0549922	0.0163761	0.00745273	0.000158542
L4-f	6	3.2	381.013	0.153524	1390.22	0.486589	0.13327	0.000405639	43.321	0.359997	0.707002	0.00215193	4.93529	0.054532	0.000453563	44.4811	0.122232	0.000477076	53.8653	165.277	0.645052	167.176	0.889927	Y		EXB#64	1.69376	0.0409551	0.15668	0.0358719	0.244449	0.0185708	0.0549922	0.0163761	0.00745273	0.000158542
L4-g	7	3.6	459.877	0.216276	1849.62	0.628885	0.149173	0.00054191	59.3013	0.195694	0.791368	0.00287485	6.56614	0.0561075	0.000186135	48.4807	0.120894	0.000480318	71.3534	163.467	0.649437	165.065	0.828052	Y		EXB#64	1.69376	0.0409551	0.15668	0.0358719	0.244449	0.0185708	0.0549922	0.0163761	0.00745273	0.000158542
L4-h	8	4.2	431.777	0.186768	1799.47	0.59384	0.132666	0.000277466	56.3101	0.342366	0.703796	0.00147197	6.38812	0.054762	0.000333443	51.179	0.123176	0.000268457	88.3675	166.553	0.36298	168.014	0.596928	Y		EXB#64	1.69376	0.0409551	0.15668	0.0358719	0.244449	0.0185708	0.0549922	0.0163761	0.00745273	0.000158542
L4-i	9	5.1	287.922	0.1182	1105	0.453059	0.0971855	0.000505898	35.3752	0.302104	0.515573	0.00268381	3.92273	0.0560244	0.000478999	46.4079	0.121261	0.000734673	98.8152	163.964	0.99335	165.706	1.13646	Y	98.8152	EXB#65	2.01786	0.0260103	0.123893	0.0396717	0.231564	0.0184811	-0.000839854	0.0214612	0.00866887	9.42649e-05
L4-j	10	5.7	30.6848	0.0400632	125.306	0.0576422	0.0101159	7.55178e-05	4.53267	0.354772	0.0536651	0.000400625	0.444835	0.0633025	0.00495477	47.6423	0.117014	0.00100811	100	158.222	1.36307	159.821	1.4488			EXB#65	2.01786	0.0260103	0.123893	0.0396717	0.231564	0.0184811	-0.000839854	0.0214612	0.00866887	9.42649e-05
Aliquot: S2 (SHA01, Mt Shadwell)		93.8 mg			J-Value = 0.00075936 ± 0.00000038 ( 0.05%;1σ )
Mineral: Anorthoclase, uncrushed
S2-a	1	1.8	1865.55	0.562305	546.403	0.207646	1.08137	0.0019072	46.6126	0.272684	5.7367	0.0101178	1.93973	0.149289	0.000875183	8.18904	0.279654	0.00562442	5.01837	383.066	7.70344					EXB#34	8.89406	0.0409127	0.171845	0.0124192	0.279694	0.021984	0.0428398	0.024788	0.0321912	0.000353234
S2-b	2	1.8	324.09	0.07593	267.107	0.0828087	0.160665	0.000494534	23.4646	0.25154	0.852334	0.00262352	0.94823	0.153732	0.0016487	21.4679	0.260634	0.0029473	7.47159	357.015	4.03681					EXB#34	8.89406	0.0409127	0.171845	0.0124192	0.279694	0.021984	0.0428398	0.024788	0.0321912	0.000353234
S2-c	3	2.2	1072.62	0.29848	736.301	0.338721	0.554964	0.00132134	64.8434	0.338483	2.9441	0.00700976	2.61387	0.154116	0.000807605	18.0429	0.262974	0.00287367	14.2341	360.221	3.93595					EXB#34	8.89406	0.0409127	0.171845	0.0124192	0.279694	0.021984	0.0428398	0.024788	0.0321912	0.000353234
S2-d	4	2.6	1228.64	0.423203	1236.14	0.38323	0.574104	0.00115939	111.368	0.237214	3.04565	0.00615061	4.38831	0.157663	0.000339362	25.9715	0.258328	0.00152657	25.5873	353.857	2.09089			Y		EXB#34	8.89406	0.0409127	0.171845	0.0124192	0.279694	0.021984	0.0428398	0.024788	0.0321912	0.000353234
S2-e	5	3	1003.85	0.348093	1370.02	0.520645	0.411159	0.000852751	126.135	0.230827	2.18121	0.00452388	4.86358	0.161119	0.000301138	35.0925	0.257388	0.00102276	38.1701	352.569	1.40084			Y		EXB#35	9.58891	0.0572458	0.145813	0.0194966	0.278459	0.0116396	0.0348285	0.0252966	0.0345877	0.00047634
S2-f	6	3.2	901.25	0.758022	1213.18	1.01915	0.36992	0.00110002	116.159	0.302015	1.96244	0.00583566	4.30679	0.167559	0.000457828	34.9553	0.259932	0.00158132	49.3124	356.053	2.16587			Y		EXB#35	9.58891	0.0572458	0.145813	0.0194966	0.278459	0.0116396	0.0348285	0.0252966	0.0345877	0.00047634
S2-g	7	3.6	1086.92	0.34781	1723.73	0.55163	0.404467	0.000794563	152.853	0.325577	2.14571	0.00421519	6.11923	0.155183	0.000334249	41.0133	0.258915	0.000761984	65.1438	354.662	1.04366			Y		EXB#35	9.58891	0.0572458	0.145813	0.0194966	0.278459	0.0116396	0.0348285	0.0252966	0.0345877	0.00047634
S2-h	8	4.2	1556.75	0.577491	2697.71	0.863323	0.54212	0.000973906	232.452	0.269645	2.87597	0.00516661	9.57686	0.150791	0.000181453	44.7867	0.258774	0.000616146	89.9206	354.469	0.843912			Y		EXB#35	9.58891	0.0572458	0.145813	0.0194966	0.278459	0.0116396	0.0348285	0.0252966	0.0345877	0.00047634
S2-i	9	5.1	482.788	0.125239	874.901	0.236238	0.16141	0.000419597	74.0172	0.284966	0.856288	0.00222598	3.1059	0.148051	0.000571397	46.9842	0.259611	0.000776157	97.956	355.615	1.06307			Y		EXB#36	10.189	0.0294461	0.132889	0.0235744	0.33351	0.014511	0.0402517	0.0312852	0.035466	0.000272654
S2-j	10	5.7	113.813	0.0804718	222.548	0.0912509	0.0356577	0.000250889	19.2142	0.370257	0.189166	0.00133097	0.790047	0.15109	0.00291216	50.3052	0.257631	0.00182487	100	352.903	2.49947			Y	85.7659	EXB#36	10.189	0.0294461	0.132889	0.0235744	0.33351	0.014511	0.0402517	0.0312852	0.035466	0.000272654
Aliquot: S4 (SHA02, Mt Shadwell)		90.0 mg			J-Value = 0.00075762 ± 0.00000043 ( 0.056%;1σ )																	(40Ar/36Ar)I = 296.0 ± 0.9 (1σ)
Mineral: Anorthoclase, uncrushed
S4-a	1	1.8	1952.03	0.669388	878.507	0.307484	1.08745	0.00190474	25.6465	0.402137	5.76894	0.0101047	3.1187	0.0510883	0.000801264	11.7608	0.261409	0.0035188	6.94009	357.262	4.80858	380.232	8.99596			EXB#60	1.46897	0.0315829	0.0960178	0.0149778	0.279394	0.0123101	0.0936016	0.0207328	0.00698382	0.000177001
S4-b	2	1.8	541.85	0.200841	485.988	0.199259	0.264117	0.000497634	12.7473	0.350168	1.40115	0.00263997	1.72526	0.0459019	0.00126106	22.7814	0.254166	0.0016769	10.7793	347.364	2.29156	357.448	4.04765			EXB#60	1.46897	0.0315829	0.0960178	0.0149778	0.279394	0.0123101	0.0936016	0.0207328	0.00698382	0.000177001
S4-c	3	2.2	953.563	0.336257	908.162	0.317863	0.450012	0.000929167	23.7247	0.286595	2.38733	0.00492927	3.22397	0.0457168	0.000552491	25.2352	0.265152	0.00166486	17.9537	362.376	2.27509	371.571	3.79689			EXB#60	1.46897	0.0315829	0.0960178	0.0149778	0.279394	0.0123101	0.0936016	0.0207328	0.00698382	0.000177001
S4-d	4	2.6	1086.75	0.357846	1231.83	0.431148	0.487123	0.0012496	31.6691	0.221684	2.5842	0.00662916	4.37299	0.0449908	0.000315329	28.981	0.25589	0.00163522	27.685	349.72	2.23461	357.057	3.29388	Y		EXB#60	1.46897	0.0315829	0.0960178	0.0149778	0.279394	0.0123101	0.0936016	0.0207328	0.00698382	0.000177001
S4-e	5	3	1548.99	0.514795	1416.13	0.424846	0.753004	0.0011938	35.5284	0.189366	3.99472	0.00633313	5.02725	0.0439048	0.000234383	22.9886	0.251623	0.00138587	38.8722	343.888	1.89386	353.755	3.77711	Y		EXB#61	1.73576	0.0241791	0.146975	0.0197667	0.232537	0.0184797	0.105742	0.0130538	0.00774621	0.000378968
S4-f	6	3.2	1175.82	0.397152	1611.78	0.322362	0.483799	0.00112402	41.0561	0.185574	2.56657	0.00596296	5.72182	0.0445769	0.000201685	34.7959	0.254097	0.00113285	51.605	347.269	1.54809	352.838	2.40395	Y		EXB#61	1.73576	0.0241791	0.146975	0.0197667	0.232537	0.0184797	0.105742	0.0130538	0.00774621	0.000378968
S4-g	7	3.6	1164.22	0.430993	1741.76	0.59221	0.45315	0.000781319	42.4563	0.232236	2.40398	0.00414493	6.18325	0.0426571	0.000233785	38.309	0.256343	0.000757382	65.3647	350.339	1.035	355.165	1.90412	Y		EXB#61	1.73576	0.0241791	0.146975	0.0197667	0.232537	0.0184797	0.105742	0.0130538	0.00774621	0.000378968
S4-h	8	4.2	2184.46	0.814735	2872.25	1.17765	0.916657	0.0016859	71.05	0.300541	4.8629	0.00894379	10.1965	0.0432892	0.000183971	33.5043	0.255057	0.000977594	88.0551	348.581	1.33593	354.503	2.37177	Y		EXB#61	1.73576	0.0241791	0.146975	0.0197667	0.232537	0.0184797	0.105742	0.0130538	0.00774621	0.000378968
S4-i	9	5.1	762.496	0.278969	1231.46	0.406389	0.281204	0.000673854	29.2323	0.333248	1.4918	0.00357482	4.37169	0.0415413	0.00047377	41.5387	0.257502	0.000899831	97.7835	351.923	1.22966	356.159	1.86236	Y		EXB#62	2.00979	0.0134857	0.186934	0.0210787	0.283515	0.0178501	0.104383	0.0262429	0.00751121	0.000228544
S4-j	10	5.7	177.556	0.0369426	280.573	0.115037	0.0671286	0.000170692	6.15318	0.350793	0.35612	0.000905529	0.996033	0.0383789	0.00218804	40.0723	0.253883	0.000978091	100	346.977	1.33661	351.416	1.98268	Y	82.0463	EXB#62	2.00979	0.0134857	0.186934	0.0210787	0.283515	0.0178501	0.104383	0.0262429	0.00751121	0.000228544
Aliquot: R1 (RAT03, Mt Noorat)		95.2 mg			J-Value = 0.00077680 ± 0.00000047 ( 0.06%;1σ )																	(40Ar/36Ar)I = 294.7 ± 0.6 (1σ)
Mineral: Anorthoclase, uncrushed
R1-1a	1	1.8	1090.49	0.354688	1643.42	0.575236	0.621182	0.00107415	154.154	0.195776	3.29539	0.00569843	5.83412	0.164152	0.000216246	9.76614	0.0648746	0.00105774	19.4279	90.9128	1.48224	101.76	2.12878	Y		EXB#18	2.675	0.036594	0.14549	0.0285655	0.290868	0.00992441	0.114647	0.00579081	0.0126107	0.000244373
R1-1b	2	1.8	183.405	0.0932681	509.091	0.208742	0.093982	0.000180845	46.8981	0.0619055	0.498578	0.00095939	1.80727	0.161212	0.00022283	18.7997	0.0678652	0.000592371	25.4462	95.1036	0.830104	100.402	1.11491	Y		EXB#18	2.675	0.036594	0.14549	0.0285655	0.290868	0.00992441	0.114647	0.00579081	0.0126107	0.000244373
R1-1c	3	2.2	339.617	0.130585	791.395	0.308666	0.180298	0.00034584	73.8211	0.0583186	0.956486	0.0018347	2.80945	0.163239	0.000143819	15.8875	0.0682952	0.000712048	34.8019	95.7062	0.99781	102.244	1.35623	Y		EXB#18	2.675	0.036594	0.14549	0.0285655	0.290868	0.00992441	0.114647	0.00579081	0.0126107	0.000244373
R1-1d	4	2.6	369.375	0.113941	1000.36	0.360155	0.189116	0.000355945	93.3765	0.150336	1.00327	0.0018883	3.55128	0.16335	0.000269489	18.8703	0.0698149	0.000575512	46.6278	97.8357	0.806478	103.261	1.10996	Y		EXB#18	2.675	0.036594	0.14549	0.0285655	0.290868	0.00992441	0.114647	0.00579081	0.0126107	0.000244373
R1-1e	5	3	301.758	0.140048	1040.01	0.353629	0.144428	0.000467054	97.4265	0.193879	0.766198	0.00247774	3.69204	0.163937	0.000330963	24.1315	0.0701936	0.000724323	58.9225	98.3664	1.01501	102.352	1.15206	Y		EXB#19	2.68612	0.0212204	0.128782	0.019222	0.0559738	0.0281671	0.0666267	0.0203338	0.0129226	0.000182209
R1-1f	6	3.2	227.357	0.121849	1002.67	0.441206	0.0989364	0.00027801	93.3611	0.209129	0.524862	0.00147485	3.55948	0.162947	0.000371977	30.9766	0.070466	0.000456718	70.7757	98.7482	0.640009	101.58	0.750178	Y		EXB#19	2.68612	0.0212204	0.128782	0.019222	0.0559738	0.0281671	0.0666267	0.0203338	0.0129226	0.000182209
R1-1g	7	3.6	219.055	0.127394	1043.47	0.386111	0.0919531	0.000308725	97.4549	0.153004	0.487815	0.0016378	3.70431	0.163442	0.000263634	33.3974	0.0703549	0.000484953	83.1112	98.5925	0.679576	101.122	0.761999	Y		EXB#19	2.68612	0.0212204	0.128782	0.019222	0.0559738	0.0281671	0.0666267	0.0203338	0.0129226	0.000182209
R1-1h	8	4.2	245.108	0.147449	1281.15	0.448434	0.0968361	0.000393958	119.356	0.198131	0.513719	0.00208996	4.54808	0.163036	0.00027659	37.2829	0.0716012	0.000501087	98.2566	100.339	0.702184	102.509	0.759385	Y		EXB#19	2.68612	0.0212204	0.128782	0.019222	0.0559738	0.0281671	0.0666267	0.0203338	0.0129226	0.000182209
R1-1i	9	5.1	25.7776	0.0278041	147.475	0.063419	0.00936963	0.000149773	13.8145	0.277672	0.0497063	0.000794553	0.523538	0.163928	0.00329571	42.2529	0.0741633	0.00161988	100	103.929	2.26996	105.753	2.25606		98.2566	EXB#20	2.77193	0.0205954	0.192381	0.0346439	0.000860651	0.0251215	0.0464266	0.0314433	0.0135258	0.000248892
Aliquot: R5 (RAT04, Mt Noorat)		85.2 mg			J-Value = 0.00077628 ± 0.00000062 ( 0.08%;1σ )
Mineral: Anorthoclase, uncrushed
R5-a	1	1.8	1114.4	0.312543	862.681	0.301956	0.662453	0.0012389	66.0658	0.276155	3.51434	0.00657239	3.06252	0.134018	0.000562157	5.84364	0.07553	0.00230342	10.1915	105.774	3.22568					EXB#57	1.85209	0.0340599	0.124883	0.0242485	0.205401	0.0256771	0.0111579	0.0178637	0.00783284	0.000125251
R5-b	2	1.8	273.011	0.0614703	378.808	0.15532	0.154903	0.000652269	28.9423	0.338625	0.821768	0.00346031	1.34477	0.133706	0.00156532	10.1225	0.0730274	0.00273225	14.6667	102.27	3.82621					EXB#57	1.85209	0.0340599	0.124883	0.0242485	0.205401	0.0256771	0.0111579	0.0178637	0.00783284	0.000125251
R5-c	3	2.2	483.697	0.139959	801.285	0.280466	0.268183	0.000689733	61.2693	0.226084	1.42272	0.00365906	2.84456	0.133812	0.000495981	12.1684	0.0735437	0.00137476	24.1329	102.993	1.92519					EXB#57	1.85209	0.0340599	0.124883	0.0242485	0.205401	0.0256771	0.0111579	0.0178637	0.00783284	0.000125251
R5-d	4	2.6	442.516	0.169748	1024.17	0.337995	0.229991	0.000428923	78.8766	0.38334	1.22011	0.00227545	3.63579	0.134777	0.000656524	17.6509	0.0763938	0.000684187	36.2322	106.984	0.958125					EXB#57	1.85209	0.0340599	0.124883	0.0242485	0.205401	0.0256771	0.0111579	0.0178637	0.00783284	0.000125251
R5-e	5	3	279.151	0.109667	1028.74	0.339503	0.129404	0.000439542	79.1511	0.287318	0.686491	0.00233179	3.65202	0.134645	0.000490777	26.5065	0.0721195	0.000685489	48.3855	100.998	0.959952			Y		EXB#58	1.84575	0.0181622	0.231699	0.0323707	0.202862	0.00326405	0.0529544	0.0277216	0.0076704	0.000259055
R5-f	6	3.2	288.071	0.145092	1325.31	0.543411	0.121613	0.000554205	101.186	0.392603	0.645162	0.00294008	4.70487	0.133611	0.000521296	33.0238	0.0720218	0.000671962	64.0425	100.861	0.941008			Y		EXB#58	1.84575	0.0181622	0.231699	0.0323707	0.202862	0.00326405	0.0529544	0.0277216	0.0076704	0.000259055
R5-g	7	3.6	205.626	0.0890005	810.48	0.340421	0.0927883	0.000285476	61.947	0.296107	0.492246	0.00151446	2.8772	0.133757	0.000641821	28.4461	0.0723779	0.000569405	73.6173	101.36	0.797388			Y		EXB#58	1.84575	0.0181622	0.231699	0.0323707	0.202862	0.00326405	0.0529544	0.0277216	0.0076704	0.000259055
R5-h	8	4.2	339.235	0.122302	1207.26	0.567445	0.159311	0.000422928	92.1997	0.403835	0.845153	0.00224365	4.28577	0.133649	0.000588745	25.5519	0.0719864	0.000565049	87.8796	100.812	0.791289			Y		EXB#58	1.84575	0.0181622	0.231699	0.0323707	0.202862	0.00326405	0.0529544	0.0277216	0.0076704	0.000259055
R5-i	9	5.1	179.119	0.0894728	824.818	0.338195	0.0758505	0.000204169	63.3174	0.358376	0.40239	0.00108312	2.9281	0.134339	0.000762353	32.8183	0.0715084	0.000407844	97.6238	100.142	0.571141			Y		EXB#59	2.16243	0.0177103	0.180131	0.0296532	-0.0487043	0.0267781	0.0371165	0.00896253	0.00893418	0.000158613
R5-j	10	5.7	65.317	0.0645737	201.134	0.142813	0.0307103	0.000311208	15.7989	0.272058	0.162919	0.00165097	0.714025	0.137461	0.0023691	25.4734	0.0829093	0.00247232	100	116.108	3.46218				61.3917	EXB#59	2.16243	0.0177103	0.180131	0.0296532	-0.0487043	0.0267781	0.0371165	0.00896253	0.00893418	0.000158613
Aliquot: M1 (M51449a, L. Keilambete)		94.5 mg			J-Value = 0.00076780 ± 0.00000032 ( 0.042%;1σ )
Mineral: Anorthoclase, uncrushed
M1-a	1	1.8	3144.05	1.04859	1534.03	0.598333	1.45142	0.00246636	206.812	0.279196	7.69983	0.0130841	5.44581	0.235928	0.000331529	26.8727	0.550962	0.00264538	15.552	763.015	3.66275					EXB#27	9.8898	0.016516	0.166462	0.0298166	-0.0367556	0.0249082	0.0446098	0.0119229	0.0349776	0.000453209
M1-b	2	1.8	738.949	0.15053	555.835	0.20568	0.320069	0.00056905	75.2081	0.109052	1.69798	0.00301883	1.97322	0.236786	0.000354344	31.3787	0.41739	0.00165123	21.1871	578.063	2.2865					EXB#27	9.8898	0.016516	0.166462	0.0298166	-0.0367556	0.0249082	0.0446098	0.0119229	0.0349776	0.000453209
M1-c	3	2.2	1963.94	0.617026	1016.08	0.426798	0.904299	0.00154161	136.731	0.16271	4.79734	0.00817831	3.60709	0.235493	0.000297182	27.0602	0.523233	0.00248834	31.4881	724.62	3.44538					EXB#27	9.8898	0.016516	0.166462	0.0298166	-0.0367556	0.0249082	0.0446098	0.0119229	0.0349776	0.000453209
M1-d	4	2.6	1359.71	0.409701	1134.12	0.340272	0.565552	0.000876891	152.298	0.166005	3.00028	0.00465194	4.02614	0.235003	0.00026568	34.1005	0.409084	0.00128269	42.9858	566.561	1.77618					EXB#28	10.1368	0.0286872	0.8452	0.0135401	-0.0207661	0.00604004	0.0429011	0.0105133	0.0343668	0.000323742
M1-e	5	3	1588.82	0.510395	1363.65	0.490965	0.701528	0.00113552	182.715	0.158962	3.72163	0.00602398	4.84097	0.234481	0.000220777	30.047	0.350304	0.00137677	56.8106	485.165	1.90654					EXB#28	10.1368	0.0286872	0.8452	0.0135401	-0.0207661	0.00604004	0.0429011	0.0105133	0.0343668	0.000323742
M1-f	6	3.2	1026.05	0.286975	1317.33	0.447936	0.383516	0.000616244	175.152	0.119103	2.03457	0.0032692	4.67651	0.23268	0.000176902	40.7601	0.317774	0.000779819	70.1656	440.118	1.07992					EXB#28	10.1368	0.0286872	0.8452	0.0135401	-0.0207661	0.00604004	0.0429011	0.0105133	0.0343668	0.000323742
M1-g	7	3.6	928.392	0.374428	969.479	0.310265	0.394777	0.000748324	129.231	0.164123	2.09431	0.00396989	3.44165	0.233274	0.000305519	32.6246	0.312658	0.00128602	79.9942	433.032	1.78092			Y		EXB#28	10.1368	0.0286872	0.8452	0.0135401	-0.0207661	0.00604004	0.0429011	0.0105133	0.0343668	0.000323742
M1-h	8	4.2	700.748	0.241623	919.269	0.321777	0.260178	0.000514255	122.331	0.326623	1.38025	0.00272814	3.2634	0.232879	0.000627108	41.1537	0.31401	0.000930723	89.3137	434.905	1.2889			Y		EXB#29	9.76346	0.0276306	0.167641	0.0311325	0.0508119	0.0163721	0.0763322	0.0174106	0.035701	0.000548844
M1-i	9	5.1	528.761	0.163447	814.827	0.162982	0.173212	0.000610645	108.257	0.270644	0.918897	0.00323949	2.89263	0.232504	0.000583118	48.0612	0.312232	0.00120543	97.5744	432.442	1.66932			Y		EXB#29	9.76346	0.0276306	0.167641	0.0311325	0.0508119	0.0163721	0.0763322	0.0174106	0.035701	0.000548844
M1-j	10	5.7	173.74	0.0524117	239.255	0.114854	0.0623846	0.000284045	31.485	0.229211	0.330953	0.00150687	0.849355	0.230293	0.00168017	43.0847	0.313182	0.00189906	100	433.758	2.62989			Y	29.8344	EXB#29	9.76346	0.0276306	0.167641	0.0311325	0.0508119	0.0163721	0.0763322	0.0174106	0.035701	0.000548844
																									mini-isochron
																				Apparent	±1σ	Apparent	±1σ
UM#51																				Age (Ma)		Age (Ma)
Aliquot: A5 (ANA05, The Anakies)		29.0 mg			J-Value = 0.0025342 ± 0.0000014 ( 0.055%;1σ )																	alternate
Mineral: Anorthoclase, uncrushed
A5-a	1	1.8	781.079	0.266966	1309.16	0.432093	0.100289	0.000193461	281.466	0.340574	0.532035	0.00102632	4.64751	0.376246	0.00047189	79.5661	0.475294	0.000347816	24.9601	2.1717	0.00158828			Y		EXB#89	2.0009	0.00356161	0.136958	0.0188208	0.0168298	0.0408854	0.0657889	0.0162906	0.00824684	0.000222739
A5-b	2	1.8	271.292	0.0922886	494.02	0.158112	0.0231902	0.000118613	106.2	0.268685	0.123025	0.000629244	1.75377	0.376198	0.000959366	86.3462	0.474802	0.000450117	34.3789	2.16946	0.00205543			Y		EXB#89	2.0009	0.00356161	0.136958	0.0188208	0.0168298	0.0408854	0.0657889	0.0162906	0.00824684	0.000222739
A5-c	3	2.2	327.416	0.105066	581.662	0.203615	0.0319633	0.000277133	125.261	0.271817	0.169567	0.0014702	2.0649	0.376864	0.000828367	84.4283	0.475862	0.000793633	45.4687	2.17429	0.00362406			Y		EXB#89	2.0009	0.00356161	0.136958	0.0188208	0.0168298	0.0408854	0.0657889	0.0162906	0.00824684	0.000222739
A5-d	4	2.6	268.206	0.0774625	480.382	0.182575	0.0247798	0.000207323	103.762	0.259404	0.131458	0.00109986	1.70536	0.377996	0.000955849	85.255	0.476617	0.000725312	54.6276	2.17774	0.00331207			Y		EXB#90	1.81181	0.025474	0.104644	0.0414068	0.00341017	0.0201451	0.0625302	0.0158233	0.00793024	0.000156908
A5-e	5	3	314.237	0.108783	608.469	0.182571	0.0155202	0.000218752	131.399	0.176074	0.0823354	0.00116049	2.16007	0.377912	0.000518943	92.0471	0.476039	0.000613681	66.2285	2.1751	0.00280232			Y		EXB#90	1.81181	0.025474	0.104644	0.0414068	0.00341017	0.0201451	0.0625302	0.0158233	0.00793024	0.000156908
A5-f	6	3.2	241.893	0.0734849	461.909	0.180174	0.0137717	9.389e-05	98.1503	0.240468	0.0730597	0.00049809	1.63978	0.371855	0.000922519	90.8558	0.476458	0.000404349	75.0351	2.17701	0.00184643			Y		EXB#90	1.81181	0.025474	0.104644	0.0414068	0.00341017	0.0201451	0.0625302	0.0158233	0.00793024	0.000156908
A5-g	7	3.6	260.43	0.092221	501.697	0.145516	0.0139925	0.000145001	107.593	0.15063	0.0742306	0.000769235	1.78102	0.3753	0.000536578	91.3616	0.474925	0.000512172	84.6003	2.17001	0.00233879			Y		EXB#91	1.7449	0.0233468	0.071659	0.0168191	0.01204	0.0110811	0.00433319	0.00967441	0.00783994	0.00020368
A5-h	8	4.2	284.258	0.11817	550.63	0.203766	0.013475	0.00019384	117.947	0.167485	0.0714856	0.00102833	1.95474	0.374858	0.000550076	92.3612	0.477481	0.000623031	95.0985	2.18169	0.00284501					EXB#91	1.7449	0.0233468	0.071659	0.0168191	0.01204	0.0110811	0.00433319	0.00967441	0.00783994	0.00020368
A5-j	9	5.7	132.715	0.0384803	257.084	0.0977077	0.00619513	0.00011291	54.9006	0.147134	0.0328654	0.000598991	0.912647	0.373715	0.00101158	92.4757	0.478066	0.000734381	100	2.18436	0.00335347				84.6003	EXB#91	1.7449	0.0233468	0.071659	0.0168191	0.01204	0.0110811	0.00433319	0.00967441	0.00783994	0.00020368
Aliquot: M22 (M22031, The Anakies)		33.4 mg			J-Value = 0.0025420 ± 0.0000015 ( 0.057%;1σ )																	(40Ar/36Ar)I = 289.7 ± 3.1 (1σ)
Mineral: Anorthoclase, uncrushed
M22-a	1	1.8	1858.71	0.684471	3106.08	0.962999	0.247344	0.000475639	485.19	0.213483	1.31217	0.00252328	11.0266	0.273361	0.000147139	78.8268	0.472282	0.000358925	24.3616	2.16459	0.00164405	2.18171	0.00621451	Y		EXB#92	1.87528	0.0128081	0.12128	0.0139496	0.0201995	0.0214714	0.0449867	0.0166689	0.00829689	0.000242249
M22-b	2	1.8	683.282	0.216793	1273.32	0.394775	0.0514898	0.00025423	198.457	0.305624	0.273155	0.0013487	4.52028	0.272752	0.000428466	87.9448	0.472568	0.00038789	34.3485	2.16589	0.00177673	2.17458	0.00350945	Y		EXB#92	1.87528	0.0128081	0.12128	0.0139496	0.0201995	0.0214714	0.0449867	0.0166689	0.00829689	0.000242249
M22-c	3	2.2	843.72	0.279664	1533.01	0.55195	0.0745049	0.00024683	238.94	0.181595	0.395252	0.00130944	5.44219	0.272761	0.000229384	85.8996	0.473391	0.000356882	46.3723	2.16966	0.00163469	2.18011	0.00400012	Y		EXB#92	1.87528	0.0128081	0.12128	0.0139496	0.0201995	0.0214714	0.0449867	0.0166689	0.00829689	0.000242249
M22-d	4	2.6	776.273	0.284762	1424.62	0.441683	0.064043	0.000247668	220.893	0.373309	0.339751	0.00131389	5.05739	0.271345	0.000466226	86.8166	0.473698	0.000370599	57.5458	2.17107	0.00169752	2.18073	0.00377622	Y		EXB#93	2.87412	0.0144281	0.0539228	0.0183073	-0.0665743	0.00851485	0.0403618	0.0308574	0.0107981	0.000250648
M22-e	5	3	672.894	0.233589	1315.07	0.486633	0.0316913	0.000154784	204.5	0.3272	0.168124	0.000821137	4.66849	0.272134	0.000446908	92.4086	0.473511	0.000311458	67.8602	2.17021	0.00142663	2.17539	0.00230022	Y		EXB#93	2.87412	0.0144281	0.0539228	0.0183073	-0.0665743	0.00851485	0.0403618	0.0308574	0.0107981	0.000250648
M22-f	6	3.2	558.877	0.194684	1104.79	0.397773	0.0220682	0.000304243	171.513	0.38762	0.117073	0.00161402	3.92202	0.271678	0.000621736	93.6107	0.474228	0.000500453	76.5253	2.1735	0.00229231	2.17778	0.00269957	Y		EXB#93	2.87412	0.0144281	0.0539228	0.0183073	-0.0665743	0.00851485	0.0403618	0.0308574	0.0107981	0.000250648
M22-g	7	3.6	445.355	0.153524	850.07	0.263553	0.0267588	0.000213174	132.785	0.208472	0.141957	0.0011309	3.01775	0.273358	0.00043746	90.3575	0.474046	0.000460412	83.1926	2.17266	0.00210891	2.17943	0.00314314	Y		EXB#94	2.08683	0.0090151	0.0389703	0.0207922	0.0130051	0.0073264	-0.0227321	0.0150198	0.00871576	0.00027765
M22-h	8	4.2	457.957	0.187312	909.14	0.327329	0.0166635	0.000147944	140.738	0.199848	0.0884008	0.000784848	3.22745	0.270906	0.000396859	94.1004	0.474695	0.000371606	90.3232	2.17564	0.00170213	2.17957	0.00217352	Y		EXB#94	2.08683	0.0090151	0.0389703	0.0207922	0.0130051	0.0073264	-0.0227321	0.0150198	0.00871576	0.00027765
M22-i	9	5.1	375.956	0.174363	754.921	0.294454	0.0109786	9.12931e-05	116.791	0.276794	0.0582419	0.000484314	2.67997	0.270735	0.000650273	95.2352	0.474973	0.000352641	96.2442	2.17691	0.00161526	2.18003	0.00194066	Y		EXB#94	2.08683	0.0090151	0.0389703	0.0207922	0.0130051	0.0073264	-0.0227321	0.0150198	0.00871576	0.00027765
M22-j	10	5.7	241.542	0.0924297	478.861	0.162832	0.00848808	0.000125633	76.725	0.32915	0.0450296	0.000666488	1.69996	0.280392	0.00120665	94.2976	0.476335	0.00048597	100	2.18315	0.00222596	2.18695	0.00255495		96.2442	EXB#94	2.08683	0.0090151	0.0389703	0.0207922	0.0130051	0.0073264	-0.0227321	0.0150198	0.00871576	0.00027765
																				Apparent	±1σ	Apparent	±1σ
UM#70																				Age (ka)		Age (ka)
Aliquot: An1-S1 (AN1, Mt Shadwell)		52.09 mg			J-Value = 0.000209008 ± 0.000000097 ( 0.046%;1σ )																	alternate
Mineral: Anorthoclase core sample, crushed
An1-S1a	1	0.52534	420.678	0.185098	265.456	0.199108	0.108777	0.000305748	32.4941	0.343138	0.577065	0.001622	0.942367	0.214215	0.00226781	59.045	0.93571	0.00207528	22.0521	352.791	0.782365			Y		EXB#71	0.838621	0.0165376	-0.0128114	0.00876901	-0.00939676	0.00752784	-0.0221029	0.0172854	0.00908774	0.000237681
An1-S1c	2	1.36957	742.961	0.245177	502.056	0.200839	0.179142	0.000262859	61.217	0.143248	0.950353	0.00139448	1.7823	0.213382	0.000506558	61.8099	0.914684	0.00102958	63.7591	344.864	0.388146			Y		EXB#71	0.838621	0.0165376	-0.0128114	0.00876901	-0.00939676	0.00752784	-0.0221029	0.0172854	0.00908774	0.000237681
An1-S1c	3	1.76018	176.924	0.0760772	119.941	0.0575762	0.0415607	7.34451e-05	14.6889	0.155556	0.220481	0.000389629	0.42579	0.214319	0.00227197	62.7937	0.926265	0.00124124	73.7229	349.23	0.467941			Y		EXB#71	0.838621	0.0165376	-0.0128114	0.00876901	-0.00939676	0.00752784	-0.0221029	0.0172854	0.00908774	0.000237681
An1-S1d	4	2.13837	109.048	0.0316239	70.542	0.0289245	0.027306	0.000181099	8.36339	0.184329	0.14486	0.000960736	0.250424	0.207478	0.00457361	60.3392	0.932756	0.00410867	79.583	351.677	1.54894			Y		EXB#71	0.838621	0.0165376	-0.0128114	0.00876901	-0.00939676	0.00752784	-0.0221029	0.0172854	0.00908774	0.000237681
An1-S1e	5	2.50694	76.7216	0.0191804	55.3556	0.0354302	0.0160148	9.85361e-05	6.3283	0.247879	0.0849594	0.000522738	0.196512	0.200062	0.00783746	66.9383	0.92775	0.002902	84.1815	349.79	1.09403			Y		EXB#71	0.838621	0.0165376	-0.0128114	0.00876901	-0.00939676	0.00752784	-0.0221029	0.0172854	0.00908774	0.000237681
An1-S1f	6	3.04557	59.939	0.032367	42.2946	0.0283395	0.0128168	0.000116991	4.9487	0.315975	0.0679935	0.000620642	0.150146	0.20476	0.0130746	66.132	0.937208	0.0044916	87.695	353.355	1.6933					EXB#71	0.838621	0.0165376	-0.0128114	0.00876901	-0.00939676	0.00752784	-0.0221029	0.0172854	0.00908774	0.000237681
An1-S1g	7	3.91418	65.5644	0.0314709	47.5533	0.029961	0.0135022	5.83854e-05	5.81538	0.330546	0.0716299	0.000309737	0.168814	0.214011	0.0121651	67.3819	0.929033	0.00213596	91.6454	350.273	0.805242					EXB#73	0.776955	0.015205	-0.0437927	0.0119304	-0.00796766	0.0148304	-0.0761575	0.0292452	0.0086459	9.08259e-05
An1-S1h	8	4.75516	64.7936	0.020734	46.884	0.0384482	0.013345	0.000131453	6.18649	0.311552	0.0707959	0.000697365	0.166438	0.230918	0.0116306	67.3782	0.931166	0.00452769	95.5402	351.077	1.70691					EXB#73	0.776955	0.015205	-0.0437927	0.0119304	-0.00796766	0.0148304	-0.0761575	0.0292452	0.0086459	9.08259e-05
An1-S1i	9	6.37702	75.7618	0.025759	53.6859	0.016644	0.0160542	0.000137864	6.77458	0.278368	0.0851684	0.000731371	0.190585	0.220831	0.00907421	66.4371	0.937563	0.00410584	100	353.489	1.54787				84.1815	EXB#73	0.776955	0.015205	-0.0437927	0.0119304	-0.00796766	0.0148304	-0.0761575	0.0292452	0.0086459	9.08259e-05
Aliquot: An1-S2 (AN1, Mt Shadwell)		44.23 mg			J-Value = 0.000209008 ± 0.000000097 ( 0.046%;1σ )
Mineral: Anorthoclase core sample, uncrushed
An1-S2a	1	0.961609	206.377	0.0619132	44.6456	0.0294683	0.105552	0.000208063	4.95023	0.275827	0.559959	0.00110378	0.158492	0.194037	0.0108125	18.9923	0.877933	0.00753283	5.21753	331.009	2.83986			Y		EXB#59	1.37079	0.0124468	-0.0277959	0.0120284	-0.0681073	0.0144844	-0.0115517	0.0277321	0.0115521	0.000287561
An1-S2b	2	1.76018	290.02	0.0928064	94.9464	0.0522246	0.12861	0.00035151	11.4507	0.210235	0.682284	0.00186478	0.33706	0.211053	0.00387668	29.7626	0.909117	0.00596572	16.3135	342.765	2.24904			Y		EXB#60	1.26428	0.0251718	-0.00585208	0.00543775	-0.0398696	0.0121845	-0.0320883	0.0193489	0.0113686	0.00013945
An1-S2c	3	2.50694	244.03	0.0732091	124.421	0.0472836	0.0806042	0.000263368	15.2041	0.24585	0.427608	0.00139718	0.441693	0.213848	0.00345888	47.6841	0.935245	0.00342242	30.854	352.615	1.29023			Y		EXB#60	1.26428	0.0251718	-0.00585208	0.00543775	-0.0398696	0.0121845	-0.0320883	0.0193489	0.0113686	0.00013945
An1-S2d	4	3.22192	230.643	0.0553543	143.826	0.0445896	0.0612297	0.000348481	17.3819	0.216926	0.324826	0.00184871	0.510583	0.211494	0.00264026	57.9523	0.929337	0.00386761	47.6623	350.388	1.45806			Y		EXB#60	1.26428	0.0251718	-0.00585208	0.00543775	-0.0398696	0.0121845	-0.0320883	0.0193489	0.0113686	0.00013945
An1-S2e	5	3.91418	186.333	0.0540367	116.202	0.0464846	0.0503605	0.00025515	13.7675	0.248641	0.267165	0.00135358	0.412519	0.207337	0.00374543	57.1925	0.917096	0.00352785	61.2423	345.773	1.32998			Y		EXB#61	0.891093	0.016307	-0.0315082	0.012084	-0.0091978	0.0387787	-0.01622	0.0193403	0.00854199	0.000195664
An1-S2f	6	4.75516	241.624	0.0676548	169.991	0.0442012	0.0528143	0.000274853	20.3427	0.265066	0.280182	0.00145811	0.603469	0.209421	0.0027293	65.3797	0.929302	0.00260289	81.1084	350.374	0.981273			Y		EXB#62	0.928258	0.0542567	-0.0346724	0.00536798	-0.0105926	0.0228294	-0.0305332	0.0229695	0.00921998	0.000182819
An1-S2g	7	6.37702	212.091	0.089078	161.652	0.0404162	0.0387559	0.000216957	19.0568	0.260316	0.205601	0.00115097	0.573866	0.206303	0.00281857	71.0575	0.932286	0.00220835	100	351.499	0.832531			Y	100	EXB#62	0.928258	0.0542567	-0.0346724	0.00536798	-0.0105926	0.0228294	-0.0305332	0.0229695	0.00921998	0.000182819
Aliquot: An2-S1 (AN2, Mt Noorat)		121.40 mg			J-Value = 0.000208516 ± 0.000000098 ( 0.047%;1σ )																	(40Ar/36Ar)I = 290.3 ± 1.7 (1σ)
Mineral: Anorthoclase core sample, crushed
An2-S1a	1	0.52534	308.473	0.0802029	242.916	0.291513	0.157295	0.00048648	18.6234	0.170218	0.834456	0.0025808	0.86235	0.134166	0.0012368	19.236	0.244273	0.00320256	11.8946	91.8879	1.20467	102.561	2.43357	Y		EXB#47	0.59964	0.00794523	-0.0250364	0.010137	0.00479029	0.0248992	-0.016478	0.0132485	0.00823805	0.000111446
An2-S1b	2	0.961609	197.405	0.0473772	204.364	0.0776622	0.091284	0.000381504	15.6108	0.236036	0.484265	0.0020239	0.725492	0.133678	0.00202185	26.7585	0.258473	0.00296746	21.9015	97.2295	1.11623	104.592	1.82804	Y		EXB#50	0.900958	0.0394169	0.000899311	0.00907736	-0.0105653	0.00803406	-0.0224915	0.0268478	0.0104761	0.000313605
An2-S1c	3	1.36957	322.963	0.132415	401.145	0.405177	0.139055	0.000373058	30.6503	0.259608	0.73769	0.00197909	1.42407	0.133712	0.00114057	31.8048	0.256061	0.0015315	41.544	96.3221	0.576088	102.036	1.2724	Y		EXB#50	0.900958	0.0394169	0.000899311	0.00907736	-0.0105653	0.00803406	-0.0224915	0.0268478	0.0104761	0.000313605
An2-S1d	4	1.76018	140.341	0.0603466	192.524	0.105893	0.056895	0.00014626	14.6168	0.271727	0.30183	0.000775917	0.683459	0.132864	0.00247103	35.789	0.260885	0.00125168	50.9711	98.1368	0.470829	103.008	1.07592	Y		EXB#50	0.900958	0.0394169	0.000899311	0.00907736	-0.0105653	0.00803406	-0.0224915	0.0268478	0.0104761	0.000313605
An2-S1e	5	2.13837	195.54	0.0527958	255.203	0.0969819	0.0811101	0.000377502	19.8357	0.317966	0.430292	0.00200267	0.905969	0.136019	0.002181	34.3008	0.262818	0.00235414	63.4673	98.8637	0.885529	104.103	1.35538	Y		EXB#51	0.910394	0.0280219	0.00940289	0.00322576	-0.0253189	0.0288304	-0.0551018	0.02254	0.0101604	0.000419987
An2-S1f	6	2.50694	125.64	0.0640762	175.555	0.0754923	0.0496274	0.000239917	13.5717	0.207919	0.263275	0.00127277	0.623219	0.135289	0.00207344	37.4373	0.267929	0.00219814	72.0635	100.786	0.826846	105.446	1.23046			EXB#51	0.910394	0.0280219	0.00940289	0.00322576	-0.0253189	0.0288304	-0.0551018	0.02254	0.0101604	0.000419987
An2-S1g	7	3.04557	109.902	0.0560499	155.622	0.0793711	0.0437747	0.00021266	12.228	0.241503	0.232227	0.00112817	0.552457	0.137507	0.00271667	36.9131	0.260685	0.00219818	79.6837	98.0613	0.826862	102.698	1.22702			EXB#51	0.910394	0.0280219	0.00940289	0.00322576	-0.0253189	0.0288304	-0.0551018	0.02254	0.0101604	0.000419987
An2-S1h	8	3.91418	77.7404	0.0178803	117.378	0.0633873	0.0295704	0.000175242	8.81371	0.185352	0.156872	0.000929665	0.416692	0.131404	0.00276435	39.7536	0.263291	0.00237384	85.4312	99.0416	0.892937	103.194	1.20103			EXB#52	0.857355	0.0170356	0.00336005	0.00866561	-0.00877664	0.0237269	-0.00419726	0.0163993	0.0100734	0.00020652
An2-S1i	9	5.57477	169.128	0.192806	262.398	0.818727	0.0765246	0.00194289	22.7811	0.375432	0.405966	0.0103071	0.931511	0.151933	0.00254834	28.3351	0.182633	0.0117644	98.2798	68.7014	4.42534	73.5087	4.41026			EXB#52	0.857355	0.0170356	0.00336005	0.00866561	-0.00877664	0.0237269	-0.00419726	0.0163993	0.0100734	0.00020652
An2-S1j	10	6.37702	33.201	0.0793504	35.1312	0.0407546	0.017857	0.000412606	3.17053	0.249647	0.0947323	0.00218889	0.124716	0.157934	0.0124371	14.8119	0.139981	0.0187395	100	52.6572	7.04917	61.0358	7.05841		63.4673	EXB#52	0.857355	0.0170356	0.00336005	0.00866561	-0.00877664	0.0237269	-0.00419726	0.0163993	0.0100734	0.00020652
Aliquot: An2-S2 (AN2, Mt Noorat)		97.52 mg			J-Value = 0.0002085157 ± 0.000000098 ( 0.047%;1σ )
Mineral: Anorthoclase core sample, uncrushed
An2-S2a	1	0.52534	47.605	0.0252306	3.65983	0.0141643	0.0299089	9.25067e-05	0.278225	0.315922	0.158668	0.000490752	0.0129924	0.133037	0.151063	0.489563	0.0636795	0.0406243	0.202112	23.9547	15.2818					EXB#54	1.59747	0.0119491	-0.0430115	0.00953737	-0.0222638	0.0396756	-0.0415454	0.0132376	0.0118101	0.000247074
An2-S2b	2	1.36957	420.695	0.15145	82.5785	0.0256006	0.255517	0.000668079	6.03276	0.246981	1.35553	0.00354419	0.293154	0.127846	0.00523417	3.80042	0.193611	0.0129446	4.76245	72.831	4.86929					EXB#55	1.60221	0.0132984	-0.0479552	0.00389444	-0.0646957	0.00434496	-0.00236784	0.0151692	0.0120692	0.000165074
An2-S2c	3	1.76018	223.099	0.0624676	109.056	0.0272653	0.120817	0.000237234	8.21419	0.17488	0.640937	0.00125854	0.387148	0.131812	0.00280647	14.2271	0.291048	0.00349352	10.785	109.483	1.31411					EXB#55	1.60221	0.0132984	-0.0479552	0.00389444	-0.0646957	0.00434496	-0.00236784	0.0151692	0.0120692	0.000165074
An2-S2d	4	2.13837	185.837	0.0669014	160.526	0.0417388	0.091268	0.000382333	11.7984	0.194438	0.48418	0.00202829	0.569867	0.128622	0.00211996	22.2131	0.257156	0.00379593	19.6499	96.7339	1.42787			Y		EXB#55	1.60221	0.0132984	-0.0479552	0.00389444	-0.0646957	0.00434496	-0.00236784	0.0151692	0.0120692	0.000165074
An2-S2e	5	2.50694	169.098	0.0710212	199.375	0.0518402	0.0733846	0.000221735	14.9439	0.264955	0.389308	0.00117631	0.707783	0.131169	0.00232587	31.2637	0.265159	0.00179848	30.6603	99.7444	0.676511			Y		EXB#56	1.46805	0.022417	-0.0289112	0.00357891	-0.0333119	0.0265359	-0.0265562	0.0269758	0.0119622	0.00018051
An2-S2f	6	2.86771	152.455	0.0518347	220.775	0.0596121	0.0596325	0.000287283	16.784	0.269383	0.316353	0.00152405	0.78375	0.133041	0.00213561	38.0472	0.262733	0.00207556	42.8524	98.8318	0.780737			Y		EXB#56	1.46805	0.022417	-0.0289112	0.00357891	-0.0333119	0.0265359	-0.0265562	0.0269758	0.0119622	0.00018051
An2-S2g	7	3.22192	99.851	0.0379434	162.251	0.0535455	0.0360298	0.000232196	12.3785	0.264653	0.191139	0.00123181	0.575991	0.133512	0.00285482	42.8483	0.263693	0.00228036	51.8126	99.1928	0.857773			Y		EXB#56	1.46805	0.022417	-0.0289112	0.00357891	-0.0333119	0.0265359	-0.0265562	0.0269758	0.0119622	0.00018051
An2-S2g	8	3.91418	142.638	0.0213957	245.385	0.0220858	0.0489445	0.000164031	19.0944	0.0761868	0.259652	0.000870192	0.871117	0.136175	0.000543476	45.6512	0.265362	0.00106261	65.3639	99.8207	0.399711			Y		EXB#57	1.48453	0.00896657	-0.023808	0.0081702	-0.0612052	0.0324645	-0.0302915	0.00520287	0.0120482	0.000323727
An2-S2i	9	4.75516	165.638	0.0314713	369.932	0.140581	0.0420983	0.000231057	28.1344	0.172745	0.223333	0.00122576	1.31326	0.133092	0.000818751	59.7447	0.267509	0.000998116	85.7931	100.628	0.375449			Y		EXB#57	1.48453	0.00896657	-0.023808	0.0081702	-0.0612052	0.0324645	-0.0302915	0.00520287	0.0120482	0.000323727
An2-S2j	10	6.37702	119.091	0.0202455	257.258	0.138926	0.0317234	0.000228246	19.6326	0.11171	0.168294	0.00121085	0.913264	0.133551	0.000763322	57.809	0.267613	0.00141486	100	100.668	0.532209			Y	89.215	EXB#57	1.48453	0.00896657	-0.023808	0.0081702	-0.0612052	0.0324645	-0.0302915	0.00520287	0.0120482	0.000323727
Aliquot: M51449-S2 (M51449b, L. Keilambete)		70.07 mg			J-Value = 0.000208074 ± 0.000000094 ( 0.045%;1σ )																	(40Ar/36Ar)I = 343.8 ± 1.6 (1σ)
Mineral: Anorthoclase core sample, uncrushed
M51449-S2a	1	0.961609	519.795	0.244304	68.8315	0.0516281	0.272052	0.000538584	8.99606	0.249731	1.44325	0.00285721	0.244352	0.228719	0.00635157	17.1028	1.29155	0.0129279	4.6321	484.76	4.85158	128.739	13.7496			EXB#63	1.17112	0.0231764	-0.0355182	0.00463016	-0.0530012	0.0316778	-0.0323809	0.0170369	0.00968387	0.000163481
M51449-S2b	2	1.36957	362.953	0.0979972	84.5598	0.0583511	0.16087	0.000298892	10.7378	0.206381	0.853424	0.00158563	0.300187	0.222223	0.00427388	29.7985	1.27903	0.0057849	10.3227	480.06	2.17097	308.703	6.54374			EXB#63	1.17112	0.0231764	-0.0355182	0.00463016	-0.0530012	0.0316778	-0.0323809	0.0170369	0.00968387	0.000163481
M51449-S2c	3	1.76018	346.583	0.0866457	102.873	0.0185186	0.128124	0.000470364	13.1987	0.164852	0.679706	0.0024953	0.365198	0.224527	0.00280464	41.4475	1.39639	0.00729509	17.2456	524.102	2.73765	411.925	5.06373	Y		EXB#63	1.17112	0.0231764	-0.0355182	0.00463016	-0.0530012	0.0316778	-0.0323809	0.0170369	0.00968387	0.000163481
M51449-S2d	4	2.50694	643.023	0.186477	205.219	0.0944089	0.228189	0.000685313	26.4838	0.238089	1.21055	0.00363561	0.728528	0.22584	0.00203296	43.7932	1.37219	0.0054037	31.0561	515.022	2.02787	414.873	4.23367	Y		EXB#64	1.1458	0.0139443	-0.00946043	0.00567626	-0.0183996	0.0134477	-0.0116669	0.00890254	0.0106421	0.00030801
M51449-S2e	5	3.22192	585.331	0.187306	238.007	0.078549	0.178263	0.000514544	30.8582	0.22619	0.945693	0.00272967	0.844925	0.226891	0.0016648	51.763	1.27301	0.00353845	47.073	477.801	1.32792	410.34	2.82629	Y		EXB#64	1.1458	0.0139443	-0.00946043	0.00567626	-0.0183996	0.0134477	-0.0116669	0.00890254	0.0106421	0.00030801
M51449-S2f	6	3.91418	588.227	0.170586	290.898	0.0989137	0.146408	0.000706918	37.698	0.277457	0.776698	0.00375023	1.03269	0.226786	0.00167092	60.578	1.22495	0.00391564	66.6494	459.766	1.46948	414.434	2.325	Y		EXB#64	1.1458	0.0139443	-0.00946043	0.00567626	-0.0183996	0.0134477	-0.0116669	0.00890254	0.0106421	0.00030801
M51449-S2g	7	4.75516	503.762	0.186392	242.095	0.0387384	0.130383	0.000370063	31.2092	0.210974	0.691689	0.0019632	0.859436	0.225598	0.00152547	59.0063	1.22783	0.00254815	82.9414	460.847	0.956284	412.339	2.03124	Y		EXB#65	1.31122	0.0179113	-0.00867214	0.00461089	-0.00335411	0.0487552	-0.012601	0.0174302	0.0107218	0.000264346
M51449-S2h	8	6.37702	498.322	0.204312	253.485	0.182525	0.126491	0.000496635	32.772	0.253	0.67104	0.00263467	0.899872	0.22625	0.00175423	59.7959	1.17552	0.00331599	100	441.214	1.24446	396.268	2.12092		72.6188	EXB#65	1.31122	0.0179113	-0.00867214	0.00461089	-0.00335411	0.0487552	-0.012601	0.0174302	0.0107218	0.000264346
Aliquot: MF3-S2 (M21210, Mt Franklin)		70.07 mg			J-Value = 0.000206505 ± 0.000000089 ( 0.043%;1σ )
Mineral: Anorthoclase core sample, uncrushed
MF3-S2a	1	0.961609	163.813	0.0344008	32.3574	0.0258886	0.101222	0.000196611	5.03739	0.237664	0.536989	0.00104303	0.114869	0.272439	0.0128555	2.13028	0.107848	0.0096829	1.88104	40.1784	3.6073					EXB#88	0.781609	0.0042285	-0.0292907	0.00195808	-0.0671893	0.0177984	-0.0530155	0.0120997	0.00900004	0.000354852
MF3-S2b	2	1.36957	132.783	0.0371792	31.1939	0.0277653	0.0803676	0.000314026	4.71724	0.201709	0.426353	0.00166592	0.110738	0.26464	0.0113185	4.13507	0.176017	0.0159899	3.69445	65.5742	5.95686					EXB#88	0.781609	0.0042285	-0.0292907	0.00195808	-0.0671893	0.0177984	-0.0530155	0.0120997	0.00900004	0.000354852
MF3-S2c	3	2.13837	238.095	0.0571428	66.6936	0.0713686	0.136937	0.000334962	9.24369	0.226748	0.726456	0.00177699	0.236762	0.242549	0.00595538	8.90572	0.317933	0.0080081	7.57156	118.442	2.98323			Y		EXB#88	0.781609	0.0042285	-0.0292907	0.00195808	-0.0671893	0.0177984	-0.0530155	0.0120997	0.00900004	0.000354852
MF3-S2d	4	2.50694	144.613	0.0318148	96.8579	0.0523081	0.0709651	0.000235155	13.6956	0.167087	0.376473	0.00124751	0.343845	0.247449	0.00302183	22.2753	0.33258	0.00386357	13.2022	123.899	1.43928			Y		EXB#88	0.781609	0.0042285	-0.0292907	0.00195808	-0.0671893	0.0177984	-0.0530155	0.0120997	0.00900004	0.000354852
MF3-S2e	5	3.22192	280.867	0.0814514	317.929	0.0508729	0.108912	0.000330751	40.473	0.481223	0.577782	0.00175465	1.12865	0.222778	0.00264907	38.5821	0.340844	0.00166844	31.6845	126.978	0.621536			Y		EXB#89	1.05612	0.0128002	-0.0248416	0.0133613	-0.0316747	0.0274148	-0.0190233	0.0282051	0.00997123	0.000183452
MF3-S2f	6	3.91418	458.584	0.174262	479.938	0.249588	0.186682	0.000489088	59.3483	0.420186	0.990355	0.00259463	1.70378	0.216402	0.00153625	35.5231	0.339426	0.00166379	59.5848	126.449	0.619806			Y		EXB#89	1.05612	0.0128002	-0.0248416	0.0133613	-0.0316747	0.0274148	-0.0190233	0.0282051	0.00997123	0.000183452
MF3-S2g	7	4.75516	261.328	0.0705585	382.182	0.424257	0.0838711	0.000227704	48.2364	0.403256	0.44494	0.00120798	1.35674	0.220873	0.00186271	49.1669	0.336193	0.00103145	81.8023	125.245	0.384241			Y		EXB#89	1.05612	0.0128002	-0.0248416	0.0133613	-0.0316747	0.0274148	-0.0190233	0.0282051	0.00997123	0.000183452
MF3-S2h	8	5.57477	846.081	0.296128	221.05	0.210015	0.506219	0.000816805	27.8085	0.310621	2.68551	0.00433318	0.784727	0.220153	0.00246799	5.23522	0.200381	0.00600698	94.6526	74.6507	2.23782					EXB#90	2.35088	0.0449959	0.653598	0.0100719	-0.0359125	0.0241167	-0.00743903	0.0175396	0.0143043	0.000374298
MF3-S2i	9	6.37702	255.326	0.622995	91.985	0.0754346	0.150658	0.000471321	12.6607	0.337029	0.799245	0.00250038	0.326547	0.240869	0.00641496	6.54201	0.181589	0.0105715	100	67.6499	3.93827				78.1078	EXB#90	2.35088	0.0449959	0.653598	0.0100719	-0.0359125	0.0241167	-0.00743903	0.0175396	0.0143043	0.000374298
Crushing experiments (UM#70 samples)
Sample	Step		40Ar	±1σ	39Ar	±1σ	38Ar	±1σ	37Ar	±1σ	36Ar	±1σ	39Ar	Ca/K	±1σ	40Ar/36Ar	±1σ	Composition	%40Ar*	40Ar*/39Ar	±1σ					Blank no.	40Ar	±1σ	39Ar	±1σ	38Ar	±1σ	37Ar	±1σ	36Ar	±1σ
ID	No		(fA)		(fA)b		(fA)		(fA)b		(fA)		(x10-14					40Ar/36Ar									(fA)		(fA)		(fA)		(fA)		(fA)
													mol)
Aliquot: AN2-C1 (AN2, Mt Noorat)		121.40 mg
Mineral: Anorthoclase core sample
AN2-C1a	1		368.156	0.0920391	1.02253	0.00773039	0.233542	0.000655819	0.00657414	0.0131483	1.23895	0.00347914	0.00362999	0.0112512	0.0225026	297.153	0.837748	atmospheric	-0.473659	-1.70538	-1.0199					EXB#10	1.49807	0.0228606	-0.0377327	0.00356725	-0.027859	0.0247332	-0.0158478	0.0259451	0.0107567	0.000400138
AN2-C1b	2		344.197	0.0894912	1.60467	0.0130626	0.217722	0.00058483	0.114922	0.124464	1.15503	0.00310255	0.00569656	0.125331	0.135741	297.999	0.804205	atmospheric	-0.188153	-0.403583	-0.579949					EXB#11	1.90274	0.00930438	-0.0526213	0.0119271	-0.00870998	0.0270495	-0.0370728	0.0180174	0.0128812	9.6196e-05
AN2-C1c	3		449.207	0.112302	1.5126	0.0104067	0.288178	0.000654288	0.00658217	0.0131643	1.5288	0.00347102	0.00536974	0.00761521	0.0152305	293.83	0.671152	sub-atmos.	-1.60969	-4.78039	-0.689911					EXB#13	2.02372	0.0367102	-0.0318332	0.00524611	-0.0620829	0.0173155	-0.0191131	0.014006	0.0124316	0.000291369
AN2-C1d	4		241.383	0.0482767	1.31427	0.0135639	0.151188	0.000522425	0.0948456	0.168479	0.802056	0.00277149	0.00466565	0.126291	0.22434	300.956	1.04169	atmospheric	0.796008	1.46198	0.630845					EXB#15	2.58892	0.0170092	-0.0386138	0.00851165	-0.0288417	0.0120628	-0.0169543	0.0153012	0.0149711	0.000464535
AN2-C1e	5		131.016	0.0510964	1.00241	0.0125522	0.0799421	0.000307605	0.248794	0.0912676	0.424096	0.00163185	0.00355855	0.434344	0.159427	308.931	1.19481	supra.-atmos	3.35709	4.38777	0.491781					EXB#16	2.70219	0.0188072	-0.0312599	0.0107818	-0.0491088	0.0240658	-0.0236315	0.0106134	0.0151996	0.000534902
Aliquot: M51449-C1 (M51449b, L. Keilambete)		61.22 mg
Mineral: Anorthoclase core sample
M51449-C1a	1		857.877	0.145839	0.475352	0.0141273	0.496144	0.0011627	0.235266	0.139155	2.63207	0.00616819	0.0016875	0.866127	0.512943	325.933	0.765823	supra.-atmos	8.3983	151.566	5.94923					EXB#4	1.45083	0.021864	-0.0576114	0.00943732	-0.0300759	0.0171538	-0.0355054	0.0141443	0.0108626	0.000429572
M51449-C1b	2		725.471	0.108821	1.29569	0.00848693	0.439115	0.000960749	0.030886	0.121428	2.32952	0.00509681	0.00459972	0.0417154	0.164004	311.425	0.682971	supra.-atmos	4.13086	23.1291	1.18714					EXB#6	1.53288	0.0162026	-0.0513536	0.00586869	-0.0532406	0.0201175	-0.0217277	0.0101636	0.0114422	0.000159064
M51449-C1c	3		584.102	0.11682	0.66898	0.0122503	0.361016	0.00110985	0.109564	0.162135	1.91521	0.00588781	0.00237488	0.286611	0.424165	304.982	0.939571	supra.-atmos	2.10558	18.3844	2.65491					EXB#8	1.61607	0.0203463	-0.0468923	0.00510845	-0.0271308	0.0135831	-0.020659	0.0154252	0.0121517	8.75803e-05
M51449-C1d	4		96.5733	0.0357321	0.425298	0.0101817	0.0566006	0.000237657	0.00633195	0.0126639	0.300268	0.00126078	0.00150981	0.0260545	0.0521127	321.623	1.35568	supra.-atmos	7.17094	16.2832	0.970756					EXB#9	1.64147	0.022324	-0.0389126	0.00822885	-0.0139952	0.024536	-0.0169339	0.019256	0.0113782	0.000207427
Aliquot: MF3-C1 (M21210, Mt Franklin)		120.06 mg
Mineral: Anorthoclase core sample
MF3-C1a	1		1184.04	0.189446	2.13323	0.0122245	0.743358	0.000786953	0.292979	0.215354	3.94354	0.00417482	0.00757296	0.240346	0.176672	300.248	0.321466	supra.-atmos	0.562083	3.11982	0.591275					EXB#81	0.718404	0.0133048	-0.0194275	0.00632211	-0.027755	0.0167374	-0.0299427	0.0165583	0.00760583	0.000254651
MF3-C1b	2		236.974	0.0497646	1.30229	0.00846757	0.148848	0.00018539	0.625049	0.203553	0.789646	0.000983502	0.00462314	0.83993	0.273586	300.102	0.379052	supra.-atmos	0.513816	0.934975	0.228771					EXB#82	1.01545	0.0181156	-0.0249788	0.00805168	-0.0193561	0.0351253	-0.0314469	0.0173382	0.0089702	0.000129848
MF3-C1c	3		70.3914	0.0478662	1.00147	0.0132496	0.0439505	0.000336231	0.0288531	0.134249	0.233159	0.00178372	0.0035552	0.050419	0.234592	301.903	2.31873	atmospheric	1.10715	0.778201	0.534011					EXB#83	0.917632	0.0268683	-0.0362783	0.00949257	-0.0340683	0.0205647	-0.0490252	0.00801219	0.00826492	0.000362982
a Data are corrected for mass spectrometer backgrounds, discrimination, radioactive decay and interference corrections (see Table A.3 for values excluding the interference correction). Errors are one sigma uncertainties and exclude uncertainties in the J-value (propagating this error only has an effect in the third decimal place)
b Interference corrections for UM#50 and UM#51: (36Ar/37Ar)Ca = (2.7000 ± 0.0200) x 10-4; (39Ar/37Ar)Ca = (7.6000 ± 0.0897) x 10-4; (40Ar/39Ar)K = (7.3000 ± 0.9731) x 10-4; (38Ar/39Ar)K = (1.3000 ± 0.0501) x 10-2. Interference corrections for UM#70: (36Ar/37Ar)Ca = (2.5782 ± 0.0018) x 10-4; (39Ar/37Ar)Ca = (6.5620 ± 0.0164) x 10-4; (40Ar/39Ar)K = (1.00 ± 0.05) x 10-10; (38Ar/39Ar)K = (1.2246 ± 0.…
c J-values are calculated based on an age of 1.18144 ± 0.00068 Ma (95% CI) for ACR sanidine (Phillips et al., 2017).
d Alternate apparent ages are calculated where best-fit inverse isochron results (Fig A1) constrain a non-atmospheric (40Ar/36Ar)i value. Uncertainties for these alternate apparent ages incorporate uncertainties in the corresponding inverse-isochron constrained (40Ar/36Ar)i value.

## Sheet: PlotDat1
Source sheet	Table A2 Ar-Ar data (err pr)	0	157.098	0	166.67	71.3534	165.064	98.8152	165.706
Plot name	ArStepHeat1	6.6369	157.098	100	166.67	71.3534	168.013	98.8152	159.82
Plot Type	18	6.6369	179.741			ShapeLine	ShapeLine	ShapeLine	ShapeLine
1st free col	11	0	179.741
Sigma Level	1	0	157.098
Absolute Errs	FALSE	ErrBox	ErrBox
Symbol Type	1	6.6369	157.436
Inverse Plot	FALSE	10.3474	157.436
Color Plot	TRUE	10.3474	171.773
3D plot	FALSE	6.6369	171.773
Linear	FALSE	6.6369	157.436
Data Range	AD39:AF48	ErrBox	ErrBox
Filled Symbols	TRUE	10.3474	162.812
ConcAge	FALSE	18.4006	162.812
ConcSwap	FALSE	18.4006	173.033
1st Symbol-row	1	10.3474	173.033
		10.3474	162.812
		ErrBox	ErrBox
		18.4006	162.972
		28.5413	162.972
		28.5413	170.292
		18.4006	170.292
		18.4006	162.972
		ErrBox	ErrBox
		28.5413	162.575
		40.7207	162.575
		40.7207	167.138
		28.5413	167.138
		28.5413	162.575
		ErrBox	ErrBox
		40.7207	165.395
		53.8653	165.395
		53.8653	168.955
		40.7207	168.955
		40.7207	165.395
		ErrBox	ErrBox
		53.8653	163.408
		71.3534	163.408
		71.3534	166.72
		53.8653	166.72
		53.8653	163.408
		ErrBox	ErrBox
		71.3534	166.819
		88.3675	166.819
		88.3675	169.206
		71.3534	169.206
		71.3534	166.819
		ErrBox	ErrBox
		88.3675	163.433
		98.8152	163.433
		98.8152	167.978
		88.3675	167.978
		88.3675	163.433
		ErrBox	ErrBox
		98.8152	156.922
		100	156.922
		100	162.717
		98.8152	162.717
		98.8152	156.922
		ErrBox	ErrBox

## Sheet: PlotDat2
Source sheet	Table A2 Ar-Ar data (err pr)	0	362.242	0	354.332	17.9537	371.572
Plot name	ArStepHeat2	6.94009	362.242	100	354.332	17.9537	357.059
Plot Type	18	6.94009	398.226			ShapeLine	ShapeLine
1st free col	9	0	398.226
Sigma Level	1	0	362.242
Absolute Errs	FALSE	ErrBox	ErrBox
Symbol Type	1	6.94009	349.354
Inverse Plot	FALSE	10.7793	349.354
Color Plot	TRUE	10.7793	365.545
3D plot	FALSE	6.94009	365.545
Linear	FALSE	6.94009	349.354
Data Range	AD65:AF74	ErrBox	ErrBox
Filled Symbols	TRUE	10.7793	363.978
ConcAge	FALSE	17.9537	363.978
ConcSwap	FALSE	17.9537	379.166
1st Symbol-row	1	10.7793	379.166
		10.7793	363.978
		ErrBox	ErrBox
		17.9537	350.471
		27.685	350.471
		27.685	363.647
		17.9537	363.647
		17.9537	350.471
		ErrBox	ErrBox
		27.685	346.202
		38.8722	346.202
		38.8722	361.311
		27.685	361.311
		27.685	346.202
		ErrBox	ErrBox
		38.8722	348.031
		51.605	348.031
		51.605	357.647
		38.8722	357.647
		38.8722	348.031
		ErrBox	ErrBox
		51.605	351.359
		65.3647	351.359
		65.3647	358.975
		51.605	358.975
		51.605	351.359
		ErrBox	ErrBox
		65.3647	349.761
		88.0551	349.761
		88.0551	359.248
		65.3647	359.248
		65.3647	349.761
		ErrBox	ErrBox
		88.0551	352.436
		97.7835	352.436
		97.7835	359.885
		88.0551	359.885
		88.0551	352.436
		ErrBox	ErrBox
		97.7835	347.452
		100	347.452
		100	355.383
		97.7835	355.383
		97.7835	347.452
		ErrBox	ErrBox

## Sheet: PlotDat3
Source sheet	Table A2 Ar-Ar data (err pr)	0	97.5017	0	101.934
Plot name	ArStepHeat3	19.4279	97.5017	100	101.934
Plot Type	18	19.4279	106.017
1st free col	7	0	106.017
Sigma Level	1	0	97.5017
Absolute Errs	FALSE	ErrBox	ErrBox
Symbol Type	1	19.4279	98.1712
Inverse Plot	FALSE	25.4462	98.1712
Color Plot	TRUE	25.4462	102.631
3D plot	FALSE	19.4279	102.631
Linear	FALSE	19.4279	98.1712
Data Range	AD78:AF86	ErrBox	ErrBox
Filled Symbols	TRUE	25.4462	99.5312
ConcAge	FALSE	34.8019	99.5312
ConcSwap	FALSE	34.8019	104.956
1st Symbol-row	1	25.4462	104.956
		25.4462	99.5312
		ErrBox	ErrBox
		34.8019	101.041
		46.6278	101.041
		46.6278	105.48
		34.8019	105.48
		34.8019	101.041
		ErrBox	ErrBox
		46.6278	100.047
		58.9225	100.047
		58.9225	104.656
		46.6278	104.656
		46.6278	100.047
		ErrBox	ErrBox
		58.9225	100.079
		70.7757	100.079
		70.7757	103.08
		58.9225	103.08
		58.9225	100.079
		ErrBox	ErrBox
		70.7757	99.5973
		83.1112	99.5973
		83.1112	102.645
		70.7757	102.645
		70.7757	99.5973
		ErrBox	ErrBox
		83.1112	100.989
		98.2566	100.989
		98.2566	104.027
		83.1112	104.027
		83.1112	100.989
		ErrBox	ErrBox
		98.2566	101.24
		100	101.24
		100	110.264
		98.2566	110.264
		98.2566	101.24
		ErrBox	ErrBox

## Sheet: PlotDat4
Source sheet	Table A2 Ar-Ar data (err pr)	0	2.1693	0	2.17857
Plot name	ArStepHeat4	24.3616	2.1693	100	2.17857
Plot Type	18	24.3616	2.19416
1st free col	7	0	2.19416
Sigma Level	1	0	2.1693
Absolute Errs	FALSE	ErrBox	ErrBox
Symbol Type	1	24.3616	2.16758
Inverse Plot	FALSE	34.3485	2.16758
Color Plot	TRUE	34.3485	2.18162
3D plot	FALSE	24.3616	2.18162
Linear	FALSE	24.3616	2.16758
Data Range	AD131:AF140	ErrBox	ErrBox
Filled Symbols	TRUE	34.3485	2.17213
ConcAge	FALSE	46.3723	2.17213
ConcSwap	FALSE	46.3723	2.18813
1st Symbol-row	1	34.3485	2.18813
		34.3485	2.17213
		ErrBox	ErrBox
		46.3723	2.1732
		57.5458	2.1732
		57.5458	2.1883
		46.3723	2.1883
		46.3723	2.1732
		ErrBox	ErrBox
		57.5458	2.1708
		67.8602	2.1708
		67.8602	2.18
		57.5458	2.18
		57.5458	2.1708
		ErrBox	ErrBox
		67.8602	2.1724
		76.5253	2.1724
		76.5253	2.1832
		67.8602	2.1832
		67.8602	2.1724
		ErrBox	ErrBox
		76.5253	2.17316
		83.1926	2.17316
		83.1926	2.18573
		76.5253	2.18573
		76.5253	2.17316
		ErrBox	ErrBox
		83.1926	2.17524
		90.3232	2.17524
		90.3232	2.18393
		83.1926	2.18393
		83.1926	2.17524
		ErrBox	ErrBox
		90.3232	2.17616
		96.2442	2.17616
		96.2442	2.18393
		90.3232	2.18393
		90.3232	2.17616
		ErrBox	ErrBox
		96.2442	2.18185
		100	2.18185
		100	2.19207
		96.2442	2.19207
		96.2442	2.18185
		ErrBox	ErrBox

## Sheet: PlotDat5
Source sheet	Table A2 Ar-Ar data (err pr)	0	97.694	0	103.435	85.4312	103.194
Plot name	ArStepHeat5	11.8946	97.694	100	103.435	85.4312	73.5085
Plot Type	18	11.8946	107.428			ShapeLine	ShapeLine
1st free col	9	0	107.428
Sigma Level	1	0	97.694
Absolute Errs	FALSE	ErrBox	ErrBox
Symbol Type	1	11.8946	100.936
Inverse Plot	FALSE	21.9015	100.936
Color Plot	TRUE	21.9015	108.248
3D plot	FALSE	11.8946	108.248
Linear	FALSE	11.8946	100.936
Data Range	AD169:AF178	ErrBox	ErrBox
Filled Symbols	TRUE	21.9015	99.4911
ConcAge	FALSE	41.544	99.4911
ConcSwap	FALSE	41.544	104.581
1st Symbol-row	1	21.9015	104.581
		21.9015	99.4911
		ErrBox	ErrBox
		41.544	100.856
		50.9711	100.856
		50.9711	105.16
		41.544	105.16
		41.544	100.856
		ErrBox	ErrBox
		50.9711	101.392
		63.4673	101.392
		63.4673	106.813
		50.9711	106.813
		50.9711	101.392
		ErrBox	ErrBox
		63.4673	102.985
		72.0635	102.985
		72.0635	107.907
		63.4673	107.907
		63.4673	102.985
		ErrBox	ErrBox
		72.0635	100.244
		79.6837	100.244
		79.6837	105.152
		72.0635	105.152
		72.0635	100.244
		ErrBox	ErrBox
		79.6837	100.792
		85.4312	100.792
		85.4312	105.596
		79.6837	105.596
		79.6837	100.792
		ErrBox	ErrBox
		85.4312	64.688
		98.2798	64.688
		98.2798	82.3291
		85.4312	82.3291
		85.4312	64.688
		ErrBox	ErrBox
		98.2798	46.9189
		100	46.9189
		100	75.1525
		98.2798	75.1525
		98.2798	46.9189
		ErrBox	ErrBox

## Sheet: PlotDat6
Source sheet	Table A2 Ar-Ar data (err pr)	0	101.24	0	412.745	4.6321	128.739	10.3226	308.703	82.9414	412.339
Plot name	ArStepHeat6	4.6321	101.24	100	412.745	4.6321	308.703	10.3226	411.925	82.9414	396.268
Plot Type	18	4.6321	156.239			ShapeLine	ShapeLine	ShapeLine	ShapeLine	ShapeLine	ShapeLine
1st free col	13	0	156.239
Sigma Level	1	0	101.24
Absolute Errs	FALSE	ErrBox	ErrBox
Symbol Type	1	4.6321	295.616
Inverse Plot	FALSE	10.3227	295.616
Color Plot	TRUE	10.3227	321.791
3D plot	FALSE	4.6321	321.791
Linear	FALSE	4.6321	295.616
Data Range	AD195:AF202	ErrBox	ErrBox
Filled Symbols	TRUE	10.3227	401.798
ConcAge	FALSE	17.2456	401.798
ConcSwap	FALSE	17.2456	422.053
1st Symbol-row	1	10.3227	422.053
		10.3227	401.798
		ErrBox	ErrBox
		17.2456	406.405
		31.0561	406.405
		31.0561	423.34
		17.2456	423.34
		17.2456	406.405
		ErrBox	ErrBox
		31.0561	404.688
		47.073	404.688
		47.073	415.993
		31.0561	415.993
		31.0561	404.688
		ErrBox	ErrBox
		47.073	409.784
		66.6494	409.784
		66.6494	419.084
		47.073	419.084
		47.073	409.784
		ErrBox	ErrBox
		66.6494	408.276
		82.9414	408.276
		82.9414	416.401
		66.6494	416.401
		66.6494	408.276
		ErrBox	ErrBox
		82.9414	392.026
		100	392.026
		100	400.51
		82.9414	400.51
		82.9414	392.026
		ErrBox	ErrBox

## Sheet: Table A3 Ar-Ar data no int corr
Table A3. 40Ar/39Ar ARGUSVI data and blank values for laser step-heating analyses excluding interference correctionsa
													Background correction											Argus Sensitivity and Discrimination Corrections
Sample	Step	Laser	40Ar	±1σ	39Ar	±1σ	38Ar	±1σ	37Ar	±1σ	36Ar	±1σ	Blank no.	40Ar	±1σ	39Ar	±1σ	38Ar	±1σ	37Ar	±1σ	36Ar	±1σ	H1/Ax	H1/L1	H1/L2	AX	L1	L2	H1/CDD	±1σ
ID	No	Power	(fA)		(fA)		(fA)		(fA)		(fA)			(fA)		(fA)		(fA)		(fA)		(fA)		[40]	[40]	[40]	(1amu)	(1amu)	(1amu)		(%)
		(W)
UM#50
Aliquot: L1 (LEU02, Mt Leura)		91.1 mg
Mineral: Anorthoclase, uncrushed
L1-1a	1	1.8	1768.06	0.601141	947.393	0.303166	12.3779	0.0153486	34.4796	0.227565	5.59663	0.00973299	EXB#9	2.70934	0.00276353	0.159154	0.0279251	0.0800467	0.00604272	0.0702207	0.0321751	0.012392	0.000181259	1.00391	1.00977	1.0254	0.9979	0.99805	0.99591	323.32	0.15
L1-1b	2	1.8	443.012	0.132904	562.898	0.146353	6.96227	0.0155259	20.5708	0.276061	1.27892	0.00234168	EXB#9	2.70934	0.00276353	0.159154	0.0279251	0.0800467	0.00604272	0.0702207	0.0321751	0.012392	0.000181259	1.00391	1.00977	1.0254	0.9979	0.99805	0.99591	323.32	0.15
L1-1c	3	2	391.096	0.0860411	619.942	0.229378	7.58478	0.0221476	22.7364	0.229637	1.08582	0.00274941	EXB#9	2.70934	0.00276353	0.159154	0.0279251	0.0800467	0.00604272	0.0702207	0.0321751	0.012392	0.000181259	1.00391	1.00977	1.0254	0.9979	0.99805	0.99591	323.32	0.15
L1-1d	4	2.2	373.592	0.0859262	652.825	0.22196	8.0237	0.0224664	23.7604	0.21218	1.00699	0.00329673	EXB#9	2.70934	0.00276353	0.159154	0.0279251	0.0800467	0.00604272	0.0702207	0.0321751	0.012392	0.000181259	1.00391	1.00977	1.0254	0.9979	0.99805	0.99591	323.32	0.15
L1-1e	5	2.4	312.729	0.0906915	603.063	0.247256	7.3532	0.0216919	21.7957	0.2112	0.819068	0.00236694	EXB#10	2.73847	0.0257964	0.103506	0.0190264	0.0754109	0.0118606	0.058034	0.0204024	0.0122783	0.000306528	1.00391	1.00977	1.0254	0.9979	0.99805	0.99591	323.32	0.15
L1-1f	6	2.6	258.164	0.0593778	645.234	0.258094	7.8475	0.0269954	23.0512	0.137385	0.622024	0.00146223	EXB#10	2.73847	0.0257964	0.103506	0.0190264	0.0754109	0.0118606	0.058034	0.0204024	0.0122783	0.000306528	1.00391	1.00977	1.0254	0.9979	0.99805	0.99591	323.32	0.15
L1-1g	7	2.7	266.411	0.0612744	733.268	0.271309	8.8226	0.0209096	26.9455	0.186193	0.612783	0.00227161	EXB#10	2.73847	0.0257964	0.103506	0.0190264	0.0754109	0.0118606	0.058034	0.0204024	0.0122783	0.000306528	1.00391	1.00977	1.0254	0.9979	0.99805	0.99591	323.32	0.15
L1-1h	8	2.9	245.036	0.0661597	772.441	0.301252	9.28129	0.0176345	28.1849	0.199267	0.527933	0.00198608	EXB#10	2.73847	0.0257964	0.103506	0.0190264	0.0754109	0.0118606	0.058034	0.0204024	0.0122783	0.000306528	1.00391	1.00977	1.0254	0.9979	0.99805	0.99591	323.32	0.15
L1-1i	9	3.2	256.893	0.0642232	950.251	0.332588	11.4733	0.0226024	35.2443	0.123355	0.493156	0.000978887	EXB#11	2.62888	0.0301269	0.112303	0.0129834	0.0558521	0.0128214	0.0138	0.0174654	0.0117238	0.000311881	1.00391	1.00977	1.0254	0.9979	0.99805	0.99591	323.32	0.15
L1-1j	10	3.4	333.732	0.130156	1314.54	0.17089	15.7657	0.0145044	48.2548	0.133666	0.614566	0.00181817	EXB#11	2.62888	0.0301269	0.112303	0.0129834	0.0558521	0.0128214	0.0138	0.0174654	0.0117238	0.000311881	1.00391	1.00977	1.0254	0.9979	0.99805	0.99591	323.32	0.15
L1-1k	11	3.6	200.897	0.0562512	731.303	0.270582	8.78245	0.0236248	26.9554	0.174671	0.392321	0.00170174	EXB#11	2.62888	0.0301269	0.112303	0.0129834	0.0558521	0.0128214	0.0138	0.0174654	0.0117238	0.000311881	1.00391	1.00977	1.0254	0.9979	0.99805	0.99591	323.32	0.15
L1-1l	12	4.2	349.03	0.0593352	1417.15	0.510175	16.9614	0.0188272	51.8013	0.190111	0.625476	0.00281309	EXB#11	2.62888	0.0301269	0.112303	0.0129834	0.0558521	0.0128214	0.0138	0.0174654	0.0117238	0.000311881	1.00391	1.00977	1.0254	0.9979	0.99805	0.99591	323.32	0.15
L1-1m	13	5.1	234.339	0.0445243	1027.97	0.390629	12.3392	0.029244	37.8918	0.172787	0.391023	0.00117711	EXB#11	2.62888	0.0301269	0.112303	0.0129834	0.0558521	0.0128214	0.0138	0.0174654	0.0117238	0.000311881	1.00391	1.00977	1.0254	0.9979	0.99805	0.99591	323.32	0.15
Aliquot: L2 (LEU02, Mt Leura)		83.7 mg
Mineral: Anorthoclase, uncrushed
L2-a	1	1.8	1161.18	0.359965	941.654	0.320162	12.0305	0.0123914	33.285	0.244977	3.52699	0.00631952	EXB#43	2.91136	0.0209326	0.152539	0.0144394	0.265032	0.0020699	0.0954993	0.0249607	0.0109777	0.000181551	1.00391	1.00977	1.0254	0.9979	0.99805	0.99591	323.32	0.15
L2-b	2	1.8	350.54	0.0806241	482.346	0.178468	5.92819	0.0184367	16.7264	0.296224	0.989485	0.00178382	EXB#43	2.91136	0.0209326	0.152539	0.0144394	0.265032	0.0020699	0.0954993	0.0249607	0.0109777	0.000181551	1.00391	1.00977	1.0254	0.9979	0.99805	0.99591	323.32	0.15
L2-c	3	2.2	642.207	0.166974	934.865	0.3459	11.5265	0.0157913	33.7724	0.235732	1.78663	0.00278302	EXB#43	2.91136	0.0209326	0.152539	0.0144394	0.265032	0.0020699	0.0954993	0.0249607	0.0109777	0.000181551	1.00391	1.00977	1.0254	0.9979	0.99805	0.99591	323.32	0.15
L2-d	4	2.6	511.824	0.0767736	992.217	0.36712	12.1219	0.00703069	36.155	0.250554	1.3282	0.00366939	EXB#43	2.91136	0.0209326	0.152539	0.0144394	0.265032	0.0020699	0.0954993	0.0249607	0.0109777	0.000181551	1.00391	1.00977	1.0254	0.9979	0.99805	0.99591	323.32	0.15
L2-e	5	3	526.451	0.147406	1134.64	0.351739	13.7954	0.0259353	41.5912	0.158878	1.31097	0.00444408	EXB#44	1.90819	0.0416749	0.150387	0.00981728	0.280585	0.0172167	0.0532409	0.0103362	0.00827793	0.000193853	1.00391	1.00977	1.0254	0.9979	0.99805	0.99591	323.32	0.15
L2-f	6	3.2	480.469	0.115313	1346.4	0.444312	16.297	0.0293346	48.9627	0.125834	1.07316	0.00270011	EXB#44	1.90819	0.0416749	0.150387	0.00981728	0.280585	0.0172167	0.0532409	0.0103362	0.00827793	0.000193853	1.00391	1.00977	1.0254	0.9979	0.99805	0.99591	323.32	0.15
L2-g	7	3.6	647.032	0.174699	1993.18	0.757409	23.9727	0.0256507	73.2285	0.182339	1.38254	0.00369272	EXB#44	1.90819	0.0416749	0.150387	0.00981728	0.280585	0.0172167	0.0532409	0.0103362	0.00827793	0.000193853	1.00391	1.00977	1.0254	0.9979	0.99805	0.99591	323.32	0.15
L2-h	8	4.2	581.108	0.145277	2100.73	0.903312	25.1715	0.0196337	76.8438	0.219005	1.11438	0.0020663	EXB#44	1.90819	0.0416749	0.150387	0.00981728	0.280585	0.0172167	0.0532409	0.0103362	0.00827793	0.000193853	1.00391	1.00977	1.0254	0.9979	0.99805	0.99591	323.32	0.15
L2-i	9	5.1	321.169	0.0802924	1044.04	0.407174	12.5936	0.0387881	38.5975	0.323447	0.660465	0.00181357	EXB#45	2.65755	0.0268413	0.156927	0.0115718	0.169812	0.0281565	0.0228245	0.00381146	0.0113686	0.000197528	1.00391	1.00977	1.0254	0.9979	0.99805	0.99591	323.32	0.15
L2-j	10	5.7	99.3873	0.158026	277.37	0.147006	3.38649	0.0304445	10.1345	0.165091	0.220653	0.00070674	EXB#45	2.65755	0.0268413	0.156927	0.0115718	0.169812	0.0281565	0.0228245	0.00381146	0.0113686	0.000197528	1.00391	1.00977	1.0254	0.9979	0.99805	0.99591	323.32	0.15
Aliquot: L4 (LEU06, Mt Leura)		94.0 mg
Mineral: Anorthoclase, uncrushed
L4-a	1	1.8	918.319	0.266312	701.97	0.252709	8.95445	0.0214907	33.2996	0.431896	2.81608	0.00498502	EXB#63	1.71115	0.0344625	0.126865	0.023668	0.281466	0.0188273	0.0235886	0.0256644	0.00759893	7.82675e-05	1.00391	1.00977	1.0254	0.9979	0.99805	0.99591	323.32	0.15
L4-b	2	1.8	278.651	0.0947412	392.444	0.0470933	4.82869	0.0240951	14.4473	0.280421	0.783374	0.00257162	EXB#63	1.71115	0.0344625	0.126865	0.023668	0.281466	0.0188273	0.0235886	0.0256644	0.00759893	7.82675e-05	1.00391	1.00977	1.0254	0.9979	0.99805	0.99591	323.32	0.15
L4-c	3	2.2	523.781	0.141421	851.762	0.281081	10.4832	0.0338606	30.482	0.338046	1.4191	0.00329247	EXB#63	1.71115	0.0344625	0.126865	0.023668	0.281466	0.0188273	0.0235886	0.0256644	0.00759893	7.82675e-05	1.00391	1.00977	1.0254	0.9979	0.99805	0.99591	323.32	0.15
L4-d	4	2.6	504.262	0.151278	1072.55	0.353942	13.0674	0.0433838	34.7313	0.319875	1.26443	0.0030115	EXB#63	1.71115	0.0344625	0.126865	0.023668	0.281466	0.0188273	0.0235886	0.0256644	0.00759893	7.82675e-05	1.00391	1.00977	1.0254	0.9979	0.99805	0.99591	323.32	0.15
L4-e	5	3	415.048	0.120364	1288.17	0.437977	15.515	0.0238931	40.1219	0.544454	0.879596	0.00246709	EXB#64	1.69376	0.0409551	0.15668	0.0358719	0.244449	0.0185708	0.0549922	0.0163761	0.00745273	0.000158542	1.00391	1.00977	1.0254	0.9979	0.99805	0.99591	323.32	0.15
L4-f	6	3.2	382.028	0.0725853	1390.26	0.486589	16.6656	0.0211653	43.321	0.359997	0.718412	0.002144	EXB#64	1.69376	0.0409551	0.15668	0.0358719	0.244449	0.0185708	0.0549922	0.0163761	0.00745273	0.000158542	1.00391	1.00977	1.0254	0.9979	0.99805	0.99591	323.32	0.15
L4-g	7	3.6	461.228	0.119919	1849.66	0.628885	22.1272	0.0194719	59.3013	0.195694	0.806995	0.00286664	EXB#64	1.69376	0.0409551	0.15668	0.0358719	0.244449	0.0185708	0.0549922	0.0163761	0.00745273	0.000158542	1.00391	1.00977	1.0254	0.9979	0.99805	0.99591	323.32	0.15
L4-h	8	4.2	433.09	0.0649636	1799.51	0.59384	21.5498	0.0258597	56.3101	0.342366	0.718632	0.00145505	EXB#64	1.69376	0.0409551	0.15668	0.0358719	0.244449	0.0185708	0.0549922	0.0163761	0.00745273	0.000158542	1.00391	1.00977	1.0254	0.9979	0.99805	0.99591	323.32	0.15
L4-i	9	5.1	288.729	0.0490839	1105.02	0.453059	13.0148	0.0333178	35.3752	0.302104	0.524855	0.00267956	EXB#65	2.01786	0.0260103	0.123893	0.0396717	0.231564	0.0184811	-0.000839854	0.0214612	0.00866887	9.42649e-05	1.00391	1.00977	1.0254	0.9979	0.99805	0.99591	323.32	0.15
L4-j	10	5.7	30.7762	0.0381625	125.309	0.0576422	1.25214	0.0265078	4.53267	0.354772	0.0548169	0.000388678	EXB#65	2.01786	0.0260103	0.123893	0.0396717	0.231564	0.0184811	-0.000839854	0.0214612	0.00866887	9.42649e-05	1.00391	1.00977	1.0254	0.9979	0.99805	0.99591	323.32	0.15
Aliquot: S2 (SHA01, Mt Shadwell)		93.8 mg
Mineral: Anorthoclase, uncrushed
S2-a	1	1.8	1865.95	0.559786	546.438	0.207646	7.66797	0.0270679	46.6126	0.272684	5.7492	0.0101166	EXB#34	8.89406	0.0409127	0.171845	0.0124192	0.279694	0.021984	0.0428398	0.024788	0.0321912	0.000353234	1.00391	1.00977	1.0254	0.9979	0.99805	0.99591	323.32	0.15
S2-b	2	1.8	324.285	0.0713427	267.125	0.0828087	3.33387	0.0238705	23.4646	0.25154	0.858618	0.00262204	EXB#34	8.89406	0.0409127	0.171845	0.0124192	0.279694	0.021984	0.0428398	0.024788	0.0321912	0.000353234	1.00391	1.00977	1.0254	0.9979	0.99805	0.99591	323.32	0.15
S2-c	3	2.2	1073.16	0.289753	736.351	0.338721	9.3666	0.0398081	64.8434	0.338483	2.96148	0.00700746	EXB#34	8.89406	0.0409127	0.171845	0.0124192	0.279694	0.021984	0.0428398	0.024788	0.0321912	0.000353234	1.00391	1.00977	1.0254	0.9979	0.99805	0.99591	323.32	0.15
S2-d	4	2.6	1229.54	0.405748	1236.23	0.38323	15.3432	0.0282315	111.368	0.237214	3.07549	0.00614514	EXB#34	8.89406	0.0409127	0.171845	0.0124192	0.279694	0.021984	0.0428398	0.024788	0.0321912	0.000353234	1.00391	1.00977	1.0254	0.9979	0.99805	0.99591	323.32	0.15
S2-e	5	3	1004.85	0.321552	1370.12	0.520645	16.7847	0.0327301	126.135	0.230827	2.21503	0.00451474	EXB#35	9.58891	0.0572458	0.145813	0.0194966	0.278459	0.0116396	0.0348285	0.0252966	0.0345877	0.00047634	1.00391	1.00977	1.0254	0.9979	0.99805	0.99591	323.32	0.15
S2-f	6	3.2	902.135	0.748772	1213.27	1.01915	14.8721	0.0258775	116.159	0.302015	1.99359	0.00582936	EXB#35	9.58891	0.0572458	0.145813	0.0194966	0.278459	0.0116396	0.0348285	0.0252966	0.0345877	0.00047634	1.00391	1.00977	1.0254	0.9979	0.99805	0.99591	323.32	0.15
S2-g	7	3.6	1088.18	0.304691	1723.84	0.55163	20.968	0.0249519	152.853	0.325577	2.18667	0.00420045	EXB#35	9.58891	0.0572458	0.145813	0.0194966	0.278459	0.0116396	0.0348285	0.0252966	0.0345877	0.00047634	1.00391	1.00977	1.0254	0.9979	0.99805	0.99591	323.32	0.15
S2-h	8	4.2	1558.72	0.514376	2697.88	0.863323	32.7234	0.0199613	232.452	0.269645	2.93824	0.00513982	EXB#35	9.58891	0.0572458	0.145813	0.0194966	0.278459	0.0116396	0.0348285	0.0252966	0.0345877	0.00047634	1.00391	1.00977	1.0254	0.9979	0.99805	0.99591	323.32	0.15
S2-i	9	5.1	483.426	0.091851	874.957	0.236238	10.52	0.0229336	74.0172	0.284966	0.8761	0.00221839	EXB#36	10.189	0.0294461	0.132889	0.0235744	0.33351	0.014511	0.0402517	0.0312852	0.035466	0.000272654	1.00391	1.00977	1.0254	0.9979	0.99805	0.99591	323.32	0.15
S2-j	10	5.7	113.975	0.0775031	222.563	0.0912509	2.63193	0.0268194	19.2142	0.370257	0.194303	0.00132647	EXB#36	10.189	0.0294461	0.132889	0.0235744	0.33351	0.014511	0.0402517	0.0312852	0.035466	0.000272654	1.00391	1.00977	1.0254	0.9979	0.99805	0.99591	323.32	0.15
Aliquot: S4 (SHA02, Mt Shadwell)		90.0 mg
Mineral: Anorthoclase, uncrushed
S4-a	1	1.8	1952.67	0.663907	878.526	0.307484	11.5948	0.0182039	25.6465	0.402137	5.7757	0.0101033	EXB#60	1.46897	0.0315829	0.0960178	0.0149778	0.279394	0.0123101	0.0936016	0.0207328	0.00698382	0.000177001	1.00391	1.00977	1.0254	0.9979	0.99805	0.99591	323.32	0.15
S4-b	2	1.8	542.204	0.195194	485.997	0.199259	6.11743	0.013336	12.7473	0.350168	1.40451	0.00263767	EXB#60	1.46897	0.0315829	0.0960178	0.0149778	0.279394	0.0123101	0.0936016	0.0207328	0.00698382	0.000177001	1.00391	1.00977	1.0254	0.9979	0.99805	0.99591	323.32	0.15
S4-c	3	2.2	954.226	0.324437	908.18	0.317863	11.2797	0.0233489	23.7247	0.286595	2.39356	0.00492753	EXB#60	1.46897	0.0315829	0.0960178	0.0149778	0.279394	0.0123101	0.0936016	0.0207328	0.00698382	0.000177001	1.00391	1.00977	1.0254	0.9979	0.99805	0.99591	323.32	0.15
S4-d	4	2.6	1087.65	0.337172	1231.85	0.431148	15.1981	0.0297883	31.6691	0.221684	2.59251	0.00662736	EXB#60	1.46897	0.0315829	0.0960178	0.0149778	0.279394	0.0123101	0.0936016	0.0207328	0.00698382	0.000177001	1.00391	1.00977	1.0254	0.9979	0.99805	0.99591	323.32	0.15
S4-e	5	3	1550.03	0.496008	1416.15	0.424846	17.6678	0.0342755	35.5284	0.189366	4.00403	0.00633093	EXB#61	1.73576	0.0241791	0.146975	0.0197667	0.232537	0.0184797	0.105742	0.0130538	0.00774621	0.000378968	1.00391	1.00977	1.0254	0.9979	0.99805	0.99591	323.32	0.15
S4-f	6	3.2	1177	0.36487	1611.81	0.322362	19.7724	0.0300541	41.0561	0.185574	2.57735	0.00596009	EXB#61	1.73576	0.0241791	0.146975	0.0197667	0.232537	0.0184797	0.105742	0.0130538	0.00774621	0.000378968	1.00391	1.00977	1.0254	0.9979	0.99805	0.99591	323.32	0.15
S4-g	7	3.6	1165.49	0.396267	1741.79	0.59221	21.2703	0.0261625	42.4563	0.232236	2.4151	0.00414027	EXB#61	1.73576	0.0241791	0.146975	0.0197667	0.232537	0.0184797	0.105742	0.0130538	0.00774621	0.000378968	1.00391	1.00977	1.0254	0.9979	0.99805	0.99591	323.32	0.15
S4-h	8	4.2	2186.55	0.765294	2872.31	1.17765	35.2183	0.0309921	71.05	0.300541	4.88152	0.00893798	EXB#61	1.73576	0.0241791	0.146975	0.0197667	0.232537	0.0184797	0.105742	0.0130538	0.00774621	0.000378968	1.00391	1.00977	1.0254	0.9979	0.99805	0.99591	323.32	0.15
S4-i	9	5.1	763.395	0.25192	1231.48	0.406389	14.9857	0.0253258	29.2323	0.333248	1.49945	0.00357124	EXB#62	2.00979	0.0134857	0.186934	0.0210787	0.283515	0.0178501	0.104383	0.0262429	0.00751121	0.000228544	1.00391	1.00977	1.0254	0.9979	0.99805	0.99591	323.32	0.15
S4-j	10	5.7	177.761	0.0248865	280.577	0.115037	3.43467	0.0230466	6.15318	0.350793	0.357729	0.000900057	EXB#62	2.00979	0.0134857	0.186934	0.0210787	0.283515	0.0178501	0.104383	0.0262429	0.00751121	0.000228544	1.00391	1.00977	1.0254	0.9979	0.99805	0.99591	323.32	0.15
Aliquot: R1 (RAT03, Mt Noorat)		95.2 mg
Mineral: Anorthoclase, uncrushed
R1-1a	1	1.8	1091.69	0.31659	1643.53	0.575236	20.0495	0.0270669	154.154	0.195776	3.33671	0.00568819	EXB#18	2.675	0.036594	0.14549	0.0285655	0.290868	0.00992441	0.114647	0.00579081	0.0126107	0.000244373	1.00391	1.00977	1.0254	0.9979	0.99805	0.99591	323.32	0.15
R1-1b	2	1.8	183.777	0.079024	509.127	0.208742	5.94375	0.0174152	46.8981	0.0619055	0.51112	0.000953769	EXB#18	2.675	0.036594	0.14549	0.0285655	0.290868	0.00992441	0.114647	0.00579081	0.0126107	0.000244373	1.00391	1.00977	1.0254	0.9979	0.99805	0.99591	323.32	0.15
R1-1c	3	2.2	340.195	0.10546	791.452	0.308666	9.42529	0.0269563	73.8211	0.0583186	0.976254	0.00182755	EXB#18	2.675	0.036594	0.14549	0.0285655	0.290868	0.00992441	0.114647	0.00579081	0.0126107	0.000244373	1.00391	1.00977	1.0254	0.9979	0.99805	0.99591	323.32	0.15
R1-1d	4	2.6	370.105	0.0592168	1000.43	0.360155	11.9331	0.0251789	93.3765	0.150336	1.02828	0.00187688	EXB#18	2.675	0.036594	0.14549	0.0285655	0.290868	0.00992441	0.114647	0.00579081	0.0126107	0.000244373	1.00391	1.00977	1.0254	0.9979	0.99805	0.99591	323.32	0.15
R1-1e	5	3	302.517	0.0968056	1040.08	0.353629	12.5686	0.0304159	97.4265	0.193879	0.792331	0.00246807	EXB#19	2.68612	0.0212204	0.128782	0.019222	0.0559738	0.0281671	0.0666267	0.0203338	0.0129226	0.000182209	1.00391	1.00977	1.0254	0.9979	0.99805	0.99591	323.32	0.15
R1-1f	6	3.2	228.089	0.0729884	1002.74	0.441206	12.098	0.0330275	93.3611	0.209129	0.549906	0.0014597	EXB#19	2.68612	0.0212204	0.128782	0.019222	0.0559738	0.0281671	0.0666267	0.0203338	0.0129226	0.000182209	1.00391	1.00977	1.0254	0.9979	0.99805	0.99591	323.32	0.15
R1-1g	7	3.6	219.817	0.0769359	1043.54	0.386111	12.5108	0.0317775	97.4549	0.153004	0.513947	0.00162349	EXB#19	2.68612	0.0212204	0.128782	0.019222	0.0559738	0.0281671	0.0666267	0.0203338	0.0129226	0.000182209	1.00391	1.00977	1.0254	0.9979	0.99805	0.99591	323.32	0.15
R1-1h	8	4.2	246.043	0.0787338	1281.24	0.448434	15.3781	0.037215	119.356	0.198131	0.545729	0.00207306	EXB#19	2.68612	0.0212204	0.128782	0.019222	0.0559738	0.0281671	0.0666267	0.0203338	0.0129226	0.000182209	1.00391	1.00977	1.0254	0.9979	0.99805	0.99591	323.32	0.15
R1-1i	9	5.1	25.8852	0.0238144	147.486	0.063419	1.81651	0.0346408	13.8145	0.277672	0.0534188	0.000790397	EXB#20	2.77193	0.0205954	0.192381	0.0346439	0.000860651	0.0251215	0.0464266	0.0314433	0.0135258	0.000248892	1.00391	1.00977	1.0254	0.9979	0.99805	0.99591	323.32	0.15
Aliquot: R5 (RAT04, Mt Noorat)		85.2 mg
Mineral: Anorthoclase, uncrushed
R5-a	1	1.8	1115.03	0.301058	862.731	0.301956	10.9913	0.0257196	66.0658	0.276155	3.53201	0.00656993	EXB#57	1.85209	0.0340599	0.124883	0.0242485	0.205401	0.0256771	0.0111579	0.0178637	0.00783284	0.000125251	1.00391	1.00977	1.0254	0.9979	0.99805	0.99591	323.32	0.15
R5-b	2	1.8	273.287	0.0491917	378.83	0.15532	4.60439	0.0265213	28.9423	0.338625	0.829495	0.00345832	EXB#57	1.85209	0.0340599	0.124883	0.0242485	0.205401	0.0256771	0.0111579	0.0178637	0.00783284	0.000125251	1.00391	1.00977	1.0254	0.9979	0.99805	0.99591	323.32	0.15
R5-c	3	2.2	484.282	0.116228	801.332	0.280466	9.89691	0.0280083	61.2693	0.226084	1.43912	0.00365562	EXB#57	1.85209	0.0340599	0.124883	0.0242485	0.205401	0.0256771	0.0111579	0.0178637	0.00783284	0.000125251	1.00391	1.00977	1.0254	0.9979	0.99805	0.99591	323.32	0.15
R5-d	4	2.6	443.264	0.137412	1024.23	0.337995	12.5067	0.0310166	78.8766	0.38334	1.24122	0.00226555	EXB#57	1.85209	0.0340599	0.124883	0.0242485	0.205401	0.0256771	0.0111579	0.0178637	0.00783284	0.000125251	1.00391	1.00977	1.0254	0.9979	0.99805	0.99591	323.32	0.15
R5-e	5	3	279.902	0.0447843	1028.8	0.339503	12.4318	0.0211341	79.1511	0.287318	0.707664	0.00232308	EXB#58	1.84575	0.0181622	0.231699	0.0323707	0.202862	0.00326405	0.0529544	0.0277216	0.0076704	0.000259055	1.00391	1.00977	1.0254	0.9979	0.99805	0.99591	323.32	0.15
R5-f	6	3.2	289.039	0.0664789	1325.39	0.543411	16.0115	0.0225763	101.186	0.392603	0.672235	0.00292852	EXB#58	1.84575	0.0181622	0.231699	0.0323707	0.202862	0.00326405	0.0529544	0.0277216	0.0076704	0.000259055	1.00391	1.00977	1.0254	0.9979	0.99805	0.99591	323.32	0.15
R5-g	7	3.6	206.217	0.0412435	810.527	0.340421	9.83762	0.0171175	61.947	0.296107	0.508825	0.00150534	EXB#58	1.84575	0.0181622	0.231699	0.0323707	0.202862	0.00326405	0.0529544	0.0277216	0.0076704	0.000259055	1.00391	1.00977	1.0254	0.9979	0.99805	0.99591	323.32	0.15
R5-h	8	4.2	340.116	0.0340116	1207.33	0.567445	14.4413	0.0103977	92.1997	0.403835	0.869786	0.00223052	EXB#58	1.84575	0.0181622	0.231699	0.0323707	0.202862	0.00326405	0.0529544	0.0277216	0.0076704	0.000259055	1.00391	1.00977	1.0254	0.9979	0.99805	0.99591	323.32	0.15
R5-i	9	5.1	179.721	0.0395386	824.866	0.338195	9.95262	0.028564	63.3174	0.358376	0.419329	0.00106856	EXB#59	2.16243	0.0177103	0.180131	0.0296532	-0.0487043	0.0267781	0.0371165	0.00896253	0.00893418	0.000158613	1.00391	1.00977	1.0254	0.9979	0.99805	0.99591	323.32	0.15
R5-j	10	5.7	65.4638	0.061536	201.146	0.142813	2.44163	0.0319366	15.7989	0.272058	0.167147	0.00164886	EXB#59	2.16243	0.0177103	0.180131	0.0296532	-0.0487043	0.0267781	0.0371165	0.00896253	0.00893418	0.000158613	1.00391	1.00977	1.0254	0.9979	0.99805	0.99591	323.32	0.15
Aliquot: M1 (M51449a, L. Keilambete)		94.5 mg
Mineral: Anorthoclase, uncrushed
M1-a	1	1.8	3145.17	1.03791	1534.19	0.598333	19.7677	0.0411168	206.812	0.279196	7.75539	0.0130763	EXB#27	9.8898	0.016516	0.166462	0.0298166	-0.0367556	0.0249082	0.0446098	0.0119229	0.0349776	0.000453209	1.00391	1.00977	1.0254	0.9979	0.99805	0.99591	323.32	0.15
M1-b	2	1.8	739.355	0.140477	555.893	0.20568	6.94289	0.0275633	75.2081	0.109052	1.71819	0.00301447	EXB#27	9.8898	0.016516	0.166462	0.0298166	-0.0367556	0.0249082	0.0446098	0.0119229	0.0349776	0.000453209	1.00391	1.00977	1.0254	0.9979	0.99805	0.99591	323.32	0.15
M1-c	3	2.2	1964.68	0.609052	1016.19	0.426798	13.1119	0.030944	136.731	0.16271	4.83409	0.0081729	EXB#27	9.8898	0.016516	0.166462	0.0298166	-0.0367556	0.0249082	0.0446098	0.0119229	0.0349776	0.000453209	1.00391	1.00977	1.0254	0.9979	0.99805	0.99591	323.32	0.15
M1-d	4	2.6	1360.54	0.394557	1134.24	0.340272	14.139	0.0288436	152.298	0.166005	3.0412	0.00464059	EXB#28	10.1368	0.0286872	0.8452	0.0135401	-0.0207661	0.00604004	0.0429011	0.0105133	0.0343668	0.000323742	1.00391	1.00977	1.0254	0.9979	0.99805	0.99591	323.32	0.15
M1-e	5	3	1589.82	0.492844	1363.79	0.490965	16.9848	0.0315917	182.715	0.158962	3.77072	0.00601143	EXB#28	10.1368	0.0286872	0.8452	0.0135401	-0.0207661	0.00604004	0.0429011	0.0105133	0.0343668	0.000323742	1.00391	1.00977	1.0254	0.9979	0.99805	0.99591	323.32	0.15
M1-f	6	3.2	1027.01	0.256754	1317.46	0.447936	16.0913	0.0175396	175.152	0.119103	2.08162	0.0032482	EXB#28	10.1368	0.0286872	0.8452	0.0135401	-0.0207661	0.00604004	0.0429011	0.0105133	0.0343668	0.000323742	1.00391	1.00977	1.0254	0.9979	0.99805	0.99591	323.32	0.15
M1-g	7	3.6	929.099	0.362349	969.577	0.310265	12.0215	0.0325782	129.231	0.164123	2.12903	0.00396023	EXB#28	10.1368	0.0286872	0.8452	0.0135401	-0.0207661	0.00604004	0.0429011	0.0105133	0.0343668	0.000323742	1.00391	1.00977	1.0254	0.9979	0.99805	0.99591	323.32	0.15
M1-h	8	4.2	701.419	0.224454	919.361	0.321777	11.2321	0.024149	122.331	0.326623	1.41312	0.00271451	EXB#29	9.76346	0.0276306	0.167641	0.0311325	0.0508119	0.0163721	0.0763322	0.0174106	0.035701	0.000548844	1.00391	1.00977	1.0254	0.9979	0.99805	0.99591	323.32	0.15
M1-i	9	5.1	529.356	0.142926	814.909	0.162982	9.86839	0.0235854	108.257	0.270644	0.947975	0.00323058	EXB#29	9.76346	0.0276306	0.167641	0.0311325	0.0508119	0.0163721	0.0763322	0.0174106	0.035701	0.000548844	1.00391	1.00977	1.0254	0.9979	0.99805	0.99591	323.32	0.15
M1-j	10	5.7	173.914	0.0469568	239.279	0.114854	2.87791	0.0203756	31.485	0.229211	0.339404	0.00150409	EXB#29	9.76346	0.0276306	0.167641	0.0311325	0.0508119	0.0163721	0.0763322	0.0174106	0.035701	0.000548844	1.00391	1.00977	1.0254	0.9979	0.99805	0.99591	323.32	0.15
UM#51
Aliquot: A5 (ANA05, The Anakies)		29.0 mg
Mineral: Anorthoclase, uncrushed
A5-a	1	1.8	782.035	0.23461	1309.37	0.432093	15.717	0.0452648	281.466	0.340574	0.607772	0.000844393	EXB#89	2.0009	0.00356161	0.136958	0.0188208	0.0168298	0.0408854	0.0657889	0.0162906	0.00824684	0.000222739	1.00391	1.00977	1.0254	0.9979	0.99805	0.99591	324.825	0.101377
A5-b	2	1.8	271.653	0.0787794	494.101	0.158112	5.90694	0.0422346	106.2	0.268685	0.151599	0.000585978	EXB#89	2.0009	0.00356161	0.136958	0.0188208	0.0168298	0.0408854	0.0657889	0.0162906	0.00824684	0.000222739	1.00391	1.00977	1.0254	0.9979	0.99805	0.99591	324.825	0.101377
A5-c	3	2.2	327.841	0.088517	581.757	0.203615	6.93812	0.0423226	125.261	0.271817	0.203266	0.00144575	EXB#89	2.0009	0.00356161	0.136958	0.0188208	0.0168298	0.0408854	0.0657889	0.0162906	0.00824684	0.000222739	1.00391	1.00977	1.0254	0.9979	0.99805	0.99591	324.825	0.101377
A5-d	4	2.6	268.557	0.061768	480.461	0.182575	5.76603	0.0212766	103.762	0.259404	0.15938	0.00107685	EXB#90	1.81181	0.025474	0.104644	0.0414068	0.00341017	0.0201451	0.0625302	0.0158233	0.00793024	0.000156908	1.00391	1.00977	1.0254	0.9979	0.99805	0.99591	324.825	0.101377
A5-e	5	3	314.681	0.0912576	608.569	0.182571	7.22559	0.0362725	131.399	0.176074	0.117684	0.00112786	EXB#90	1.81181	0.025474	0.104644	0.0414068	0.00341017	0.0201451	0.0625302	0.0158233	0.00793024	0.000156908	1.00391	1.00977	1.0254	0.9979	0.99805	0.99591	324.825	0.101377
A5-f	6	3.2	242.23	0.0581352	461.984	0.180174	5.51271	0.0266815	98.1503	0.240468	0.0994669	0.000451059	EXB#90	1.81181	0.025474	0.104644	0.0414068	0.00341017	0.0201451	0.0625302	0.0158233	0.00793024	0.000156908	1.00391	1.00977	1.0254	0.9979	0.99805	0.99591	324.825	0.101377
A5-g	7	3.6	260.797	0.078239	501.779	0.145516	5.95054	0.033085	107.593	0.15063	0.103173	0.000735869	EXB#91	1.7449	0.0233468	0.071659	0.0168191	0.01204	0.0110811	0.00433319	0.00967441	0.00783994	0.00020368	1.00391	1.00977	1.0254	0.9979	0.99805	0.99591	324.825	0.101377
A5-h	8	4.2	284.66	0.105324	550.719	0.203766	6.5942	0.0234753	117.947	0.167485	0.103225	0.000998521	EXB#91	1.7449	0.0233468	0.071659	0.0168191	0.01204	0.0110811	0.00433319	0.00967441	0.00783994	0.00020368	1.00391	1.00977	1.0254	0.9979	0.99805	0.99591	324.825	0.101377
A5-j	9	5.7	132.903	0.0292387	257.125	0.0977077	3.0743	0.0138343	54.9006	0.147134	0.047638	0.000586985	EXB#91	1.7449	0.0233468	0.071659	0.0168191	0.01204	0.0110811	0.00433319	0.00967441	0.00783994	0.00020368	1.00391	1.00977	1.0254	0.9979	0.99805	0.99591	324.825	0.101377
Aliquot: M22 (M22031, The Anakies)		33.4 mg
Mineral: Anorthoclase, uncrushed
M22-a	1	1.8	1860.97	0.614122	3106.45	0.962999	37.3143	0.0298515	485.19	0.213483	1.44256	0.00231049	EXB#92	1.87528	0.0128081	0.12128	0.0139496	0.0201995	0.0214714	0.0449867	0.0166689	0.00829689	0.000242249	1.00391	1.00977	1.0254	0.9979	0.99805	0.99591	324.825	0.101377
M22-b	2	1.8	684.211	0.177895	1273.47	0.394775	15.152	0.0298495	198.457	0.305624	0.32647	0.00128082	EXB#92	1.87528	0.0128081	0.12128	0.0139496	0.0201995	0.0214714	0.0449867	0.0166689	0.00829689	0.000242249	1.00391	1.00977	1.0254	0.9979	0.99805	0.99591	324.825	0.101377
M22-c	3	2.2	844.839	0.236555	1533.19	0.55195	18.3087	0.0318571	238.94	0.181595	0.459452	0.00120973	EXB#92	1.87528	0.0128081	0.12128	0.0139496	0.0201995	0.0214714	0.0449867	0.0166689	0.00829689	0.000242249	1.00391	1.00977	1.0254	0.9979	0.99805	0.99591	324.825	0.101377
M22-d	4	2.6	777.313	0.24874	1424.78	0.441683	17.0701	0.0143389	220.893	0.373309	0.399112	0.00122611	EXB#93	2.87412	0.0144281	0.0539228	0.0183073	-0.0665743	0.00851485	0.0403618	0.0308574	0.0107981	0.000250648	1.00391	1.00977	1.0254	0.9979	0.99805	0.99591	324.825	0.101377
M22-e	5	3	673.854	0.195418	1315.22	0.486633	15.7062	0.0182192	204.5	0.3272	0.223076	0.000695847	EXB#93	2.87412	0.0144281	0.0539228	0.0183073	-0.0665743	0.00851485	0.0403618	0.0308574	0.0107981	0.000250648	1.00391	1.00977	1.0254	0.9979	0.99805	0.99591	324.825	0.101377
M22-f	6	3.2	559.684	0.162308	1104.92	0.397773	13.2343	0.0207778	171.513	0.38762	0.163169	0.00157026	EXB#93	2.87412	0.0144281	0.0539228	0.0183073	-0.0665743	0.00851485	0.0403618	0.0308574	0.0107981	0.000250648	1.00391	1.00977	1.0254	0.9979	0.99805	0.99591	324.825	0.101377
M22-g	7	3.6	445.975	0.129333	850.171	0.263553	10.1474	0.0208021	132.785	0.208472	0.177637	0.00109494	EXB#94	2.08683	0.0090151	0.0389703	0.0207922	0.0130051	0.0073264	-0.0227321	0.0150198	0.00871576	0.00027765	1.00391	1.00977	1.0254	0.9979	0.99805	0.99591	324.825	0.101377
M22-h	8	4.2	458.621	0.165103	909.247	0.327329	10.7921	0.0293544	140.738	0.199848	0.126207	0.0007257	EXB#94	2.08683	0.0090151	0.0389703	0.0207922	0.0130051	0.0073264	-0.0227321	0.0150198	0.00871576	0.00027765	1.00391	1.00977	1.0254	0.9979	0.99805	0.99591	324.825	0.101377
M22-i	9	5.1	376.507	0.158133	755.01	0.294454	8.99466	0.0222168	116.791	0.276794	0.0896218	0.000411657	EXB#94	2.08683	0.0090151	0.0389703	0.0207922	0.0130051	0.0073264	-0.0227321	0.0150198	0.00871576	0.00027765	1.00391	1.00977	1.0254	0.9979	0.99805	0.99591	324.825	0.101377
M22-j	10	5.7	241.892	0.0798242	478.919	0.162832	5.68544	0.0333167	76.725	0.32915	0.065644	0.000640867	EXB#94	2.08683	0.0090151	0.0389703	0.0207922	0.0130051	0.0073264	-0.0227321	0.0150198	0.00871576	0.00027765	1.00391	1.00977	1.0254	0.9979	0.99805	0.99591	324.825	0.101377
UM#70
Aliquot: An1-S1 (AN1, Mt Shadwell)		52.09 mg
Mineral: Anorthoclase core sample, crushed
An1-S1a	1	0.5	420.678	0.185098	265.477	0.199108	3.27416	0.0161416	32.4941	0.343138	0.585427	0.00161952	EXB#71	0.838621	0.0165376	-0.0128114	0.00876901	-0.00939676	0.00752784	-0.0221029	0.0172854	0.00908774	0.000237681	0.99865	0.999694	0.999349	0.989422	0.994912	0.993333	313.343	0.0857907
An1-S1c	2	1.4	742.961	0.245177	502.097	0.200839	6.20824	0.0236534	61.217	0.143248	0.966114	0.00139389	EXB#71	0.838621	0.0165376	-0.0128114	0.00876901	-0.00939676	0.00752784	-0.0221029	0.0172854	0.00908774	0.000237681	0.99865	0.999694	0.999349	0.989422	0.994912	0.993333	313.343	0.0857907
An1-S1c	3	1.8	176.924	0.0760772	119.951	0.0575762	1.44347	0.0223305	14.6889	0.155556	0.224256	0.000387516	EXB#71	0.838621	0.0165376	-0.0128114	0.00876901	-0.00939676	0.00752784	-0.0221029	0.0172854	0.00908774	0.000237681	0.99865	0.999694	0.999349	0.989422	0.994912	0.993333	313.343	0.0857907
An1-S1d	4	2.1	109.048	0.0316239	70.5475	0.0289245	0.885815	0.0289307	8.36339	0.184329	0.147015	0.000959512	EXB#71	0.838621	0.0165376	-0.0128114	0.00876901	-0.00939676	0.00752784	-0.0221029	0.0172854	0.00908774	0.000237681	0.99865	0.999694	0.999349	0.989422	0.994912	0.993333	313.343	0.0857907
An1-S1e	5	2.5	76.7216	0.0191804	55.3597	0.0354302	0.649001	0.0226047	6.3283	0.247879	0.0865828	0.000518781	EXB#71	0.838621	0.0165376	-0.0128114	0.00876901	-0.00939676	0.00752784	-0.0221029	0.0172854	0.00908774	0.000237681	0.99865	0.999694	0.999349	0.989422	0.994912	0.993333	313.343	0.0857907
An1-S1f	6	3	59.939	0.032367	42.2978	0.0283395	0.546165	0.0167727	4.9487	0.315975	0.0692721	0.000615243	EXB#71	0.838621	0.0165376	-0.0128114	0.00876901	-0.00939676	0.00752784	-0.0221029	0.0172854	0.00908774	0.000237681	0.99865	0.999694	0.999349	0.989422	0.994912	0.993333	313.343	0.0857907
An1-S1g	7	3.9	65.5644	0.0314709	47.5571	0.029961	0.571965	0.0294448	5.81538	0.330546	0.0731249	0.000297722	EXB#73	0.776955	0.015205	-0.0437927	0.0119304	-0.00796766	0.0148304	-0.0761575	0.0292452	0.0086459	9.08259e-05	0.99865	0.999694	0.999349	0.989422	0.994912	0.993333	313.343	0.0857907
An1-S1h	8	4.8	64.7936	0.020734	46.888	0.0384482	0.5837	0.0357049	6.18649	0.311552	0.0723902	0.000692669	EXB#73	0.776955	0.015205	-0.0437927	0.0119304	-0.00796766	0.0148304	-0.0761575	0.0292452	0.0086459	9.08259e-05	0.99865	0.999694	0.999349	0.989422	0.994912	0.993333	313.343	0.0857907
An1-S1i	9	6.4	75.7618	0.025759	53.6903	0.016644	0.658712	0.0163953	6.77458	0.278368	0.0869124	0.000727809	EXB#73	0.776955	0.015205	-0.0437927	0.0119304	-0.00796766	0.0148304	-0.0761575	0.0292452	0.0086459	9.08259e-05	0.99865	0.999694	0.999349	0.989422	0.994912	0.993333	313.343	0.0857907
Aliquot: An1-S2 (AN1, Mt Shadwell)		44.23 mg
Mineral: Anorthoclase core sample, uncrushed
An1-S2a	1	1	206.377	0.0619132	44.6489	0.0294683	0.733898	0.0173493	4.95023	0.275827	0.56125	0.00110145	EXB#59	1.37079	0.0124468	-0.0277959	0.0120284	-0.0681073	0.0144844	-0.0115517	0.0277321	0.0115521	0.000287561	0.99865	0.999694	0.999349	0.989422	0.994912	0.993333	313.119	0.145224
An1-S2b	2	1.8	290.02	0.0928064	94.9539	0.0522246	1.28497	0.0402324	11.4507	0.210235	0.685235	0.00186391	EXB#60	1.26428	0.0251718	-0.00585208	0.00543775	-0.0398696	0.0121845	-0.0320883	0.0193489	0.0113686	0.00013945	0.99865	0.999694	0.999349	0.989422	0.994912	0.993333	313.119	0.145224
An1-S2c	3	2.5	244.03	0.0732091	124.431	0.0472836	1.54812	0.0165185	15.2041	0.24585	0.431519	0.00139569	EXB#60	1.26428	0.0251718	-0.00585208	0.00543775	-0.0398696	0.0121845	-0.0320883	0.0193489	0.0113686	0.00013945	0.99865	0.999694	0.999349	0.989422	0.994912	0.993333	313.119	0.145224
An1-S2d	4	3.2	230.643	0.0553543	143.838	0.0445896	1.8086	0.0248502	17.3819	0.216926	0.329305	0.00184779	EXB#60	1.26428	0.0251718	-0.00585208	0.00543775	-0.0398696	0.0121845	-0.0320883	0.0193489	0.0113686	0.00013945	0.99865	0.999694	0.999349	0.989422	0.994912	0.993333	313.119	0.145224
An1-S2e	5	3.9	186.333	0.0540367	116.211	0.0464846	1.45295	0.0424842	13.7675	0.248641	0.270711	0.00135199	EXB#61	0.891093	0.016307	-0.0315082	0.012084	-0.0091978	0.0387787	-0.01622	0.0193403	0.00854199	0.000195664	0.99865	0.999694	0.999349	0.989422	0.994912	0.993333	313.343	0.0857907
An1-S2f	6	4.8	241.624	0.0676548	170.005	0.0442012	2.14635	0.0305211	20.3427	0.265066	0.285429	0.00145644	EXB#62	0.928258	0.0542567	-0.0346724	0.00536798	-0.0105926	0.0228294	-0.0305332	0.0229695	0.00921998	0.000182819	0.99865	0.999694	0.999349	0.989422	0.994912	0.993333	313.343	0.0857907
An1-S2g	7	6.4	212.091	0.089078	161.665	0.0404162	2.00086	0.0405774	19.0568	0.260316	0.210512	0.00114894	EXB#62	0.928258	0.0542567	-0.0346724	0.00536798	-0.0105926	0.0228294	-0.0305332	0.0229695	0.00921998	0.000182819	0.99865	0.999694	0.999349	0.989422	0.994912	0.993333	313.343	0.0857907
Aliquot: An2-S1 (AN2, Mt Noorat)		121.40 mg
Mineral: Anorthoclase core sample, crushed
An2-S1a	1	0.5	308.473	0.0802029	242.928	0.291513	3.05727	0.0297472	18.6234	0.170218	0.839245	0.00258033	EXB#47	0.59964	0.00794523	-0.0250364	0.010137	0.00479029	0.0248992	-0.016478	0.0132485	0.00823805	0.000111446	0.99865	0.999694	0.999349	0.989422	0.994912	0.993333	313.119	0.145224
An2-S1b	2	1	197.405	0.0473772	204.374	0.0776622	2.57099	0.0299007	15.6108	0.236036	0.488286	0.00202291	EXB#50	0.900958	0.0394169	0.000899311	0.00907736	-0.0105653	0.00803406	-0.0224915	0.0268478	0.0104761	0.000313605	0.99865	0.999694	0.999349	0.989422	0.994912	0.993333	313.119	0.145224
An2-S1c	3	1.4	322.963	0.132415	401.165	0.405177	4.97375	0.0164134	30.6503	0.259608	0.74558	0.00197788	EXB#50	0.900958	0.0394169	0.000899311	0.00907736	-0.0105653	0.00803406	-0.0224915	0.0268478	0.0104761	0.000313605	0.99865	0.999694	0.999349	0.989422	0.994912	0.993333	313.119	0.145224
An2-S1d	4	1.8	140.341	0.0603466	192.533	0.105893	2.35301	0.0129886	14.6168	0.271727	0.305588	0.000772714	EXB#50	0.900958	0.0394169	0.000899311	0.00907736	-0.0105653	0.00803406	-0.0224915	0.0268478	0.0104761	0.000313605	0.99865	0.999694	0.999349	0.989422	0.994912	0.993333	313.119	0.145224
An2-S1e	5	2.1	195.54	0.0527958	255.216	0.0969819	3.20626	0.0395652	19.8357	0.317966	0.435406	0.00200091	EXB#51	0.910394	0.0280219	0.00940289	0.00322576	-0.0253189	0.0288304	-0.0551018	0.02254	0.0101604	0.000419987	0.99865	0.999694	0.999349	0.989422	0.994912	0.993333	313.119	0.145224
An2-S1f	6	2.5	125.64	0.0640762	175.563	0.0754923	2.16834	0.0340647	13.5717	0.207919	0.266769	0.00127158	EXB#51	0.910394	0.0280219	0.00940289	0.00322576	-0.0253189	0.0288304	-0.0551018	0.02254	0.0101604	0.000419987	0.99865	0.999694	0.999349	0.989422	0.994912	0.993333	313.119	0.145224
An2-S1g	7	3	109.902	0.0560499	155.63	0.0793711	1.88271	0.0367129	12.228	0.241503	0.235368	0.00112639	EXB#51	0.910394	0.0280219	0.00940289	0.00322576	-0.0253189	0.0288304	-0.0551018	0.02254	0.0101604	0.000419987	0.99865	0.999694	0.999349	0.989422	0.994912	0.993333	313.119	0.145224
An2-S1h	8	3.9	77.7404	0.0178803	117.384	0.0633873	1.44903	0.0422393	8.81371	0.185352	0.159142	0.000928377	EXB#52	0.857355	0.0170356	0.00336005	0.00866561	-0.00877664	0.0237269	-0.00419726	0.0163993	0.0100734	0.00020652	0.99865	0.999694	0.999349	0.989422	0.994912	0.993333	313.119	0.145224
An2-S1i	9	5.6	169.128	0.192806	262.412	0.818727	3.56728	0.0765181	22.7811	0.375432	0.411887	0.0103063	EXB#52	0.857355	0.0170356	0.00336005	0.00866561	-0.00877664	0.0237269	-0.00419726	0.0163993	0.0100734	0.00020652	0.99865	0.999694	0.999349	0.989422	0.994912	0.993333	313.119	0.145224
An2-S1j	10	6.4	33.201	0.0793504	35.1333	0.0407546	0.485501	0.0423502	3.17053	0.249647	0.0955561	0.00218786	EXB#52	0.857355	0.0170356	0.00336005	0.00866561	-0.00877664	0.0237269	-0.00419726	0.0163993	0.0100734	0.00020652	0.99865	0.999694	0.999349	0.989422	0.994912	0.993333	313.119	0.145224
Aliquot: An2-S2 (AN2, Mt Noorat)		97.52 mg
Mineral: Anorthoclase core sample, uncrushed
An2-S2a	1	0.5	47.605	0.0252306	3.66001	0.0141643	0.0577642	0.0474805	0.278225	0.315922	0.158737	0.000483858	EXB#54	1.59747	0.0119491	-0.0430115	0.00953737	-0.0222638	0.0396756	-0.0415454	0.0132376	0.0118101	0.000247074	0.99865	0.999694	0.999349	0.989422	0.994912	0.993333	313.119	0.145224
An2-S2b	2	1.4	420.695	0.15145	82.5824	0.0256006	1.27021	0.0263441	6.03276	0.246981	1.35708	0.00354349	EXB#55	1.60221	0.0132984	-0.0479552	0.00389444	-0.0646957	0.00434496	-0.00236784	0.0151692	0.0120692	0.000165074	0.99865	0.999694	0.999349	0.989422	0.994912	0.993333	313.119	0.145224
An2-S2c	3	1.8	223.099	0.0624676	109.061	0.0272653	1.46613	0.022857	8.21419	0.17488	0.643056	0.00125768	EXB#55	1.60221	0.0132984	-0.0479552	0.00389444	-0.0646957	0.00434496	-0.00236784	0.0151692	0.0120692	0.000165074	0.99865	0.999694	0.999349	0.989422	0.994912	0.993333	313.119	0.145224
An2-S2d	4	2.1	185.837	0.0669014	160.534	0.0417388	2.01643	0.018168	11.7984	0.194438	0.487215	0.0020276	EXB#55	1.60221	0.0132984	-0.0479552	0.00389444	-0.0646957	0.00434496	-0.00236784	0.0151692	0.0120692	0.000165074	0.99865	0.999694	0.999349	0.989422	0.994912	0.993333	313.119	0.145224
An2-S2e	5	2.5	169.098	0.0710212	199.385	0.0518402	2.46009	0.0283402	14.9439	0.264955	0.393152	0.00117427	EXB#56	1.46805	0.022417	-0.0289112	0.00357891	-0.0333119	0.0265359	-0.0265562	0.0269758	0.0119622	0.00018051	0.99865	0.999694	0.999349	0.989422	0.994912	0.993333	313.119	0.145224
An2-S2f	6	2.9	152.455	0.0518347	220.786	0.0596121	2.7017	0.034987	16.784	0.269383	0.320669	0.0015224	EXB#56	1.46805	0.022417	-0.0289112	0.00357891	-0.0333119	0.0265359	-0.0265562	0.0269758	0.0119622	0.00018051	0.99865	0.999694	0.999349	0.989422	0.994912	0.993333	313.119	0.145224
An2-S2g	7	3.2	99.851	0.0379434	162.259	0.0535455	1.9871	0.0383113	12.3785	0.264653	0.194325	0.00122986	EXB#56	1.46805	0.022417	-0.0289112	0.00357891	-0.0333119	0.0265359	-0.0265562	0.0269758	0.0119622	0.00018051	0.99865	0.999694	0.999349	0.989422	0.994912	0.993333	313.119	0.145224
An2-S2g	8	3.9	142.638	0.0213957	245.398	0.0220858	2.99178	0.0364997	19.0944	0.0761868	0.264565	0.00086991	EXB#57	1.48453	0.00896657	-0.023808	0.0081702	-0.0612052	0.0324645	-0.0302915	0.00520287	0.0120482	0.000323727	0.99865	0.999694	0.999349	0.989422	0.994912	0.993333	313.119	0.145224
An2-S2i	9	4.8	165.638	0.0314713	369.95	0.140581	4.48849	0.0424611	28.1344	0.172745	0.230572	0.00122488	EXB#57	1.48453	0.00896657	-0.023808	0.0081702	-0.0612052	0.0324645	-0.0302915	0.00520287	0.0120482	0.000323727	0.99865	0.999694	0.999349	0.989422	0.994912	0.993333	313.119	0.145224
An2-S2j	10	6.4	119.091	0.0202455	257.27	0.138926	3.15233	0.034581	19.6326	0.11171	0.17335	0.00121045	EXB#57	1.48453	0.00896657	-0.023808	0.0081702	-0.0612052	0.0324645	-0.0302915	0.00520287	0.0120482	0.000323727	0.99865	0.999694	0.999349	0.989422	0.994912	0.993333	313.119	0.145224
Aliquot: M51449-S2 (M51449b, L. Keilambete)		70.07 mg
Mineral: Anorthoclase core sample, uncrushed
M51449-S2a	1	1	519.795	0.244304	68.8374	0.0516281	1.12114	0.0386905	8.99606	0.249731	1.44557	0.00285638	EXB#63	1.17112	0.0231764	-0.0355182	0.00463016	-0.0530012	0.0316778	-0.0323809	0.0170369	0.00968387	0.000163481	0.99865	0.999694	0.999349	0.989422	0.994912	0.993333	313.343	0.0857907
M51449-S2b	2	1.4	362.953	0.0979972	84.5669	0.0583511	1.1848	0.0375581	10.7378	0.206381	0.85619	0.00158467	EXB#63	1.17112	0.0231764	-0.0355182	0.00463016	-0.0530012	0.0316778	-0.0323809	0.0170369	0.00968387	0.000163481	0.99865	0.999694	0.999349	0.989422	0.994912	0.993333	313.343	0.0857907
M51449-S2c	3	1.8	346.583	0.0866457	102.881	0.0185186	1.3838	0.0449319	13.1987	0.164852	0.683108	0.00249484	EXB#63	1.17112	0.0231764	-0.0355182	0.00463016	-0.0530012	0.0316778	-0.0323809	0.0170369	0.00968387	0.000163481	0.99865	0.999694	0.999349	0.989422	0.994912	0.993333	313.343	0.0857907
M51449-S2d	4	2.5	643.023	0.186477	205.237	0.0944089	2.72347	0.0187103	26.4838	0.238089	1.21738	0.00363497	EXB#64	1.1458	0.0139443	-0.00946043	0.00567626	-0.0183996	0.0134477	-0.0116669	0.00890254	0.0106421	0.00030801	0.99865	0.999694	0.999349	0.989422	0.994912	0.993333	313.343	0.0857907
M51449-S2e	5	3.2	585.331	0.187306	238.027	0.078549	3.02146	0.0262263	30.8582	0.22619	0.953636	0.00272895	EXB#64	1.1458	0.0139443	-0.00946043	0.00567626	-0.0183996	0.0134477	-0.0116669	0.00890254	0.0106421	0.00030801	0.99865	0.999694	0.999349	0.989422	0.994912	0.993333	313.343	0.0857907
M51449-S2f	6	3.9	588.227	0.170586	290.923	0.0989137	3.60284	0.0238508	37.698	0.277457	0.786399	0.00374941	EXB#64	1.1458	0.0139443	-0.00946043	0.00567626	-0.0183996	0.0134477	-0.0116669	0.00890254	0.0106421	0.00030801	0.99865	0.999694	0.999349	0.989422	0.994912	0.993333	313.343	0.0857907
M51449-S2g	7	4.8	503.762	0.186392	242.115	0.0387384	3.05235	0.0555223	31.2092	0.210974	0.699728	0.00196235	EXB#65	1.31122	0.0179113	-0.00867214	0.00461089	-0.00335411	0.0487552	-0.012601	0.0174302	0.0107218	0.000264346	0.99865	0.999694	0.999349	0.989422	0.994912	0.993333	313.343	0.0857907
M51449-S2h	8	6.4	498.322	0.204312	253.507	0.182525	3.16619	0.055155	32.772	0.253	0.679477	0.00263374	EXB#65	1.31122	0.0179113	-0.00867214	0.00461089	-0.00335411	0.0487552	-0.012601	0.0174302	0.0107218	0.000264346	0.99865	0.999694	0.999349	0.989422	0.994912	0.993333	313.343	0.0857907
Aliquot: MF3-S2 (MF3, Mt Franklin)		70.07 mg
Mineral: Anorthoclase core sample, uncrushed
MF3-S2a	1	1	163.813	0.0344008	32.3608	0.0258886	0.481922	0.0188817	5.03739	0.237664	0.538285	0.00104118	EXB#88	0.781609	0.0042285	-0.0292907	0.00195808	-0.0671893	0.0177984	-0.0530155	0.0120997	0.00900004	0.000354852	0.99865	0.999694	0.999349	0.989422	0.994912	0.993333	313.469	0.118341
MF3-S2b	2	1.4	132.783	0.0371792	31.197	0.0277653	0.466276	0.0347842	4.71724	0.201709	0.42757	0.00166503	EXB#88	0.781609	0.0042285	-0.0292907	0.00195808	-0.0671893	0.0177984	-0.0530155	0.0120997	0.00900004	0.000354852	0.99865	0.999694	0.999349	0.989422	0.994912	0.993333	313.469	0.118341
MF3-S2c	3	2.1	238.095	0.0571428	66.6996	0.0713686	0.959778	0.037057	9.24369	0.226748	0.728841	0.00177595	EXB#88	0.781609	0.0042285	-0.0292907	0.00195808	-0.0671893	0.0177984	-0.0530155	0.0120997	0.00900004	0.000354852	0.99865	0.999694	0.999349	0.989422	0.994912	0.993333	313.469	0.118341
MF3-S2d	4	2.5	144.613	0.0318148	96.8668	0.0523081	1.20423	0.0220976	13.6956	0.167087	0.379993	0.00124671	EXB#88	0.781609	0.0042285	-0.0292907	0.00195808	-0.0671893	0.0177984	-0.0530155	0.0120997	0.00900004	0.000354852	0.99865	0.999694	0.999349	0.989422	0.994912	0.993333	313.469	0.118341
MF3-S2e	5	3.2	280.867	0.0814514	317.956	0.0508729	3.90129	0.0415097	40.473	0.481223	0.588197	0.00175016	EXB#89	1.05612	0.0128002	-0.0248416	0.0133613	-0.0316747	0.0274148	-0.0190233	0.0282051	0.00997123	0.000183452	0.99865	0.999694	0.999349	0.989422	0.994912	0.993333	313.469	0.118341
MF3-S2f	6	3.9	458.584	0.174262	479.977	0.249588	5.9769	0.0275535	59.3483	0.420186	1.00564	0.00259224	EXB#89	1.05612	0.0128002	-0.0248416	0.0133613	-0.0316747	0.0274148	-0.0190233	0.0282051	0.00997123	0.000183452	0.99865	0.999694	0.999349	0.989422	0.994912	0.993333	313.469	0.118341
MF3-S2g	7	4.8	261.328	0.0705585	382.213	0.424257	4.69336	0.042381	48.2364	0.403256	0.457362	0.00120339	EXB#89	1.05612	0.0128002	-0.0248416	0.0133613	-0.0316747	0.0274148	-0.0190233	0.0282051	0.00997123	0.000183452	0.99865	0.999694	0.999349	0.989422	0.994912	0.993333	313.469	0.118341
MF3-S2h	8	5.6	846.081	0.296128	221.068	0.210015	3.23749	0.0388498	27.8085	0.310621	2.69269	0.00433227	EXB#90	2.35088	0.0449959	0.653598	0.0100719	-0.0359125	0.0241167	-0.00743903	0.0175396	0.0143043	0.000374298	0.99865	0.999694	0.999349	0.989422	0.994912	0.993333	313.469	0.118341
MF3-S2i	9	6.4	255.326	0.622995	91.9934	0.0754346	1.32698	0.0260619	12.6607	0.337029	0.802519	0.00249877	EXB#90	2.35088	0.0449959	0.653598	0.0100719	-0.0359125	0.0241167	-0.00743903	0.0175396	0.0143043	0.000374298	0.99865	0.999694	0.999349	0.989422	0.994912	0.993333	313.469	0.118341
UM#70 (crushing experiments)
Aliquot: AN2-C1 (AN2, Mt Noorat)		121.40 mg
Mineral: Anorthoclase core sample
AN2-C1a	1	N/A	238.278	0.0405073	1.37591	0.0126309	0.20138	0.031806	0.317446	0.163999	0.796572	0.00292011	EXB#17	0.989384	0.0206287	-0.025859	0.00975892	-0.030288	0.012886	-0.0330366	0.0141962	0.00920446	0.00032576	0.99865	0.999694	0.999349	0.989422	0.994912	0.993333	312.922	0.190829
AN2-C1b	2	N/A	2070.19	0.393336	1.30214	0.0132037	1.35862	0.0272539	0.251845	0.240671	7.15496	0.0159046	EXB#18	1.16752	0.0086747	-0.0604698	0.00670671	0.00627394	0.0198458	-0.018854	0.0268466	0.00940675	0.000112163	0.99865	0.999694	0.999349	0.989422	0.994912	0.993333	312.922	0.190829
AN2-C1c	3	N/A	7370.85	2.06384	0.775464	0.0113528	4.80884	0.0210146	0.0866675	0.230471	25.3853	0.0507051	EXB#20	1.79251	0.0251309	-0.0410958	0.00781601	-0.0110147	0.0100387	-0.00620922	0.0197639	0.012179	0.000114312	0.99865	0.999694	0.999349	0.989422	0.994912	0.993333	312.922	0.190829
AN2-C1d	4	N/A	7574.2	1.89355	0.766425	0.0154128	5.00298	0.0642883	0.313307	0.120695	26.1545	0.0514652	EXB#21	2.54261	0.0222224	-0.0376045	0.0120004	-0.0173988	0.00747973	-0.0275249	0.0163542	0.0144167	0.000353847	0.99865	0.999694	0.999349	0.989422	0.994912	0.993333	312.922	0.190829
AN2-C1e	5	N/A	5176.67	1.3977	0.516759	0.0109915	3.35851	0.0201847	0.00380914	0.23649	17.922	0.0387794	EXB#22	2.48564	0.0271184	-0.0269712	0.00609685	-0.0120368	0.0124603	-0.0074686	0.029161	0.0140436	0.000166619	0.99865	0.999694	0.999349	0.989422	0.994912	0.993333	312.922	0.190829
Aliquot: M51449-C1 (M51449b, L. Keilambete)		61.22 mg
Mineral: Anorthoclase core sample
M51449-C1a	1	N/A	857.877	0.146	0.476	0.014	0.425	0.058	0.235	0.139	2.6321	0.0062	EXB#4	1.451	0.022	-0.058	0.009	-0.03	0.017	-0.036	0.014	0.01086	0.00043	0.99865	0.999694	0.999349	0.989422	0.994912	0.993333	312.922	0.190829
M51449-C1b	2	N/A	725.471	0.109	1.296	0.008	0.495	0.034	0.031	0.121	2.3295	0.0051	EXB#6	1.533	0.016	-0.051	0.006	-0.053	0.02	-0.022	0.01	0.01144	0.00016	0.99865	0.999694	0.999349	0.989422	0.994912	0.993333	312.922	0.190829
M51449-C1c	3	N/A	584.102	0.117	0.669	0.012	0.382	0.047	0.11	0.162	1.9152	0.0059	EXB#8	1.616	0.02	-0.047	0.005	-0.027	0.014	-0.021	0.015	0.01215	9e-05	0.99865	0.999694	0.999349	0.989422	0.994912	0.993333	312.922	0.190829
M51449-C1d	4	N/A	96.573	0.036	0.425	0.01	0.032	0.034	0.006	0.013	0.3003	0.0013	EXB#9	1.641	0.022	-0.039	0.008	-0.014	0.025	-0.017	0.019	0.01138	0.00021	0.99865	0.999694	0.999349	0.989422	0.994912	0.993333	312.922	0.190829
Aliquot: MF3-C1 (MF3, Mt Franklin)		120.06 mg
Mineral: Anorthoclase core sample
MF3-C1a	1	N/A	1184.04	0.189446	2.13342	0.0122245	0.798895	0.0283128	0.292979	0.215354	3.94362	0.00417429	EXB#81	0.718404	0.0133048	-0.0194275	0.00632211	-0.027755	0.0167374	-0.0299427	0.0165583	0.00760583	0.000254651	0.99865	0.999694	0.999349	0.989422	0.994912	0.993333	313.343	0.0857907
MF3-C1b	2	N/A	236.974	0.0497646	1.3027	0.00846757	0.127937	0.0464782	0.625049	0.203553	0.7898	0.000982025	EXB#82	1.01545	0.0181156	-0.0249788	0.00805168	-0.0193561	0.0351253	-0.0314469	0.0173382	0.0089702	0.000129848	0.99865	0.999694	0.999349	0.989422	0.994912	0.993333	313.343	0.0857907
MF3-C1c	3	N/A	70.3914	0.0478662	1.00148	0.0132496	0.048117	0.0312972	0.0288531	0.134249	0.233165	0.00178331	EXB#83	0.917632	0.0268683	-0.0362783	0.00949257	-0.0340683	0.0205647	-0.0490252	0.00801219	0.00826492	0.000362982	0.99865	0.999694	0.999349	0.989422	0.994912	0.993333	313.343	0.0857907
a Data are corrected for mass spectrometer backgrounds, discrimination, and radioactive decay.

## Sheet: Table A4 Ar-Ar standards data
Table A4. ARGUSVI 40Ar/39Ar Analytical Results for Alder Creek Rhyolite sanidine, 1-2 step fusion analyses a,b
Sample	Step	Laser	40Ar	±1σ	39Ar	±1σ	38Ar	±1σ	37Ar	±1σ	36Ar	±1σ	39Ar	Ca/K	±1σ	%40Ar*	40Ar*/39Ar	±1σ	Included in weighted mean?
ID	No	Power	(fA)		(fA)		(fA)		(fA)		(fA)		(x10-14
													mol)
UM#50
AC2
AC2-1a	1	0.12	80.4724	0.0426573	83.4428	0.0942913	0.00636553	0.000130763	1.18821	0.137595	0.0337694	0.000693704	0.296225	0.0249197	0.00288584	87.4094	0.843616	0.00270408	Y
AC2-1b	2	0.18	323.101	0.100138	360.953	0.144382	0.0122728	0.000133501	3.56858	0.177715	0.0651078	0.000708229	1.28139	0.0173015	0.000861641	93.9127	0.841329	0.000728866	Y
AC2-1c	3	0.32	375.138	0.113139	429.767	0.128931	0.00813394	0.000107502	4.08424	0.212789	0.0431509	0.000570305	1.52568	0.0166309	0.000866485	96.4903	0.842955	0.000536729	Y
AC2-2a	1	0.18	394.428	0.167442	441.075	0.189664	0.0144359	0.000164858	4.84256	0.115544	0.076583	0.000874581	1.56583	0.0192133	0.000458503	94.1307	0.842444	0.000790427	Y
AC2-2b	2	0.35	436.066	0.135576	499.469	0.164826	0.0094522	0.000102685	4.37417	0.112023	0.0501443	0.00054475	1.77313	0.0153259	0.000392528	96.4917	0.843133	0.000506212	Y
AC2-3a	1	0.18	270.363	0.0912961	297.471	0.121964	0.0122682	6.99562e-05	3.55902	0.208203	0.0650832	0.00037112	1.05603	0.0209374	0.00122487	92.7436	0.843596	0.000590593	Y
AC2-3b	2	0.35	583.554	0.165429	674.492	0.229329	0.00940086	8.50693e-05	6.57258	0.171282	0.049872	0.000451296	2.39446	0.0170529	0.000444436	97.372	0.84315	0.000425767	Y
AC2-4a	1	0.18	479.253	0.184062	502.067	0.200829	0.0358663	0.000104657	6.01118	0.12888	0.190272	0.000555212	1.78235	0.0209525	0.0004493	88.0838	0.841456	0.000596408	Y
AC2-4b	2	0.35	498.649	0.202295	566.677	0.181338	0.0105873	0.000144361	5.57039	0.158533	0.0561661	0.000765842	2.01172	0.0172024	0.000489611	96.5618	0.850403	0.000602692	N
AC2-5	1	0.35	477.544	0.175457	544.058	0.201303	0.0105595	0.000123441	5.0312	0.239586	0.0560188	0.000654859	1.93142	0.0161832	0.000770668	96.4226	0.847048	0.000574077	N
AC3
AC3-1b	2	0.12	120.121	0.0363185	140.104	0.0672507	0.001223	9.13792e-05	1.60317	0.176445	0.00648805	0.00048477	0.497375	0.0200247	0.00220394	98.3109	0.843602	0.00113433	Y
AC3-1c	3	0.18	455.431	0.0715226	524.155	0.13104	0.00856128	5.33602e-05	6.62908	0.344116	0.045418	0.000283078	1.86077	0.0221326	0.00114892	96.9488	0.843082	0.000291721	Y
AC3-2a	1	0.35	608.187	0.190857	571.278	0.211375	0.0789435	0.000223662	6.55468	0.540302	0.418798	0.00118654	2.02806	0.020079	0.00165513	79.3916	0.845788	0.000766224	Y
AC3-2b	2	0.18	518.238	0.10148	600.193	0.180059	0.00683003	0.00018044	5.93149	0.373565	0.0362336	0.000957241	2.1307	0.0172946	0.00108923	97.8375	0.845494	0.000562146	Y
AC3-3a	1	0.35	802.179	0.266322	293.162	0.102608	0.344171	0.000697322	2.72927	0.283762	1.82584	0.00369932	1.04073	0.016292	0.00169389	32.0355	0.876819	0.00388646	N
AC3-3b	2	0.18	1032.98	0.359428	1162.46	0.41849	0.0318979	7.67975e-05	10.6857	0.21115	0.16922	0.000407414	4.12678	0.0160865	0.000317923	95.0388	0.845219	0.000444756	Y
AC3-4a	1	0.35	340.456	0.110313	327.296	0.0883709	0.0400995	0.000228597	4.6474	0.3137	0.212729	0.00121272	1.16191	0.0248489	0.00167732	81.294	0.846219	0.00117572	Y
AC3-4b	2	0.18	344.068	0.120071	398.44	0.143439	0.00420697	0.0001076	4.40818	0.478772	0.0223182	0.000570822	1.41447	0.0193613	0.00210284	97.9905	0.846902	0.000596796	Y
AC3-5a	1	0.35	380.307	0.139199	414.973	0.17429	0.0194548	0.000153729	3.08726	0.291993	0.103208	0.00081554	1.47316	0.0130194	0.00123139	91.8313	0.842269	0.000759994	Y
AC3-5b	2	0.18	572.361	0.183486	660.703	0.211426	0.00857111	0.000130492	5.85304	0.360313	0.0454701	0.000692263	2.34551	0.0155029	0.000954372	97.5536	0.84581	0.000495161	Y
AC3-6a	1	0.35	337.736	0.0830128	379.16	0.125124	0.0113534	0.00021468	3.21073	0.3675	0.0602303	0.00113889	1.34603	0.014819	0.00169619	94.605	0.843382	0.000960378	Y
AC3-6b	2	0.18	460.354	0.178179	532.615	0.191742	0.00669823	0.000123437	3.80015	0.334983	0.0355344	0.000654839	1.89079	0.0124861	0.00110065	97.6209	0.844477	0.000579127	Y
AC3-7b	2	0.35	646.431	0.213658	756.803	0.257315	0.00483629	7.8481e-05	7.42745	0.426336	0.0256567	0.000416345	2.68667	0.0171749	0.000985858	98.7364	0.844088	0.000431116	Y
AC6
AC6-1a	1	0.12	53.3557	0.0504922	56.3926	0.0265097	0.00323304	0.000109681	14.4902	0.215905	0.0171514	0.00058186	0.200233	0.449668	0.00670339	90.3428	0.855437	0.00321441	Y
AC6-1b	2	0.18	204.089	0.0984589	224.76	0.0876608	0.00771013	0.000151743	15.1897	0.219492	0.0409025	0.000805004	0.797938	0.118269	0.0017096	93.9491	0.853773	0.00119903	Y
AC6-1b	2	0.35	162.722	0.0402389	188.217	0.0715252	0.00100442	0.000131843	9.80877	0.226681	0.00532851	0.000699435	0.668196	0.0911999	0.00210791	98.9479	0.856173	0.00117105	Y
AC6-2a	1	0.18	321.113	0.120687	353.068	0.127106	0.0115975	9.48392e-05	3.74978	0.285659	0.0615252	0.000503126	1.2534	0.018586	0.0014159	94.2101	0.857523	0.000623058	Y
AC6-2b	2	0.35	50.472	0.0397662	55.3526	0.0265702	0.00136016	0.000113814	2.68729	0.199612	0.00721569	0.000603788	0.196509	0.08496	0.00631096	95.6622	0.872972	0.00334828	N
AC6-3a	1	0.18	402.013	0.148148	321.421	0.0835702	0.0797588	0.000359696	3.81232	0.173994	0.423124	0.0019082	1.14105	0.0207564	0.00094734	68.5396	0.85775	0.0018442	Y
AC6-3b	2	0.35	1013.88	0.348896	1008.08	0.34275	0.0945538	0.000318318	9.64948	0.112609	0.501612	0.00168869	3.57872	0.0167512	0.000195569	85.1716	0.857233	0.000673871	Y
AC6-4a	1	0.18	308.758	0.0977	199.079	0.055746	0.0863893	0.000314342	18.0449	0.198133	0.458299	0.0016676	0.70678	0.158623	0.00174225	55.6589	0.863637	0.00255801	N
AC6-4b	2	0.35	450.537	0.155647	469.504	0.187814	0.0304003	0.000178852	40.8733	0.136108	0.161275	0.000948817	1.66685	0.152348	0.000510967	89.2497	0.857093	0.000766538	Y
AC6-5a	1	0.18	401.391	0.1106	374.219	0.160916	0.0513149	0.000176641	4.4858	0.246046	0.272228	0.000937085	1.32849	0.0209774	0.00115065	79.7009	0.855461	0.000882067	Y
AC6-5b	2	0.35	368.368	0.131892	421.586	0.193932	0.00450108	8.26303e-05	6.78914	0.255679	0.0238784	0.000438357	1.49665	0.0281817	0.0010614	97.9887	0.85691	0.000588632	Y
AC6-6a	1	0.18	357.637	0.130684	382.516	0.187434	0.0177448	0.000146381	4.74407	0.228522	0.094137	0.000776555	1.35794	0.021704	0.00104554	92.0744	0.861532	0.000811943	N
AC6-6b	2	0.35	614.686	0.219826	694.971	0.229342	0.0121592	0.000120025	7.14876	0.158631	0.0645049	0.000636739	2.46717	0.0180012	0.000399491	96.7937	0.856825	0.00050379	Y
AC8
AC8-1a	1	0.18	267.648	0.0925965	283.483	0.0481926	0.0139904	0.000166774	3.13968	0.204801	0.0742196	0.000884745	1.00637	0.0193819	0.00126428	91.656	0.866029	0.000996171	Y
AC8-1b	2	0.35	1044.77	0.403325	1171.5	0.328023	0.0192574	0.000108259	11.1945	0.277287	0.102161	0.000574321	4.15886	0.0167224	0.000414241	97.0075	0.865838	0.000444519	Y
AC8-2a	1	0.18	350.94	0.100985	356.939	0.0856661	0.0259687	0.000150981	3.57242	0.259215	0.137765	0.00080096	1.26714	0.0175149	0.00127088	88.2199	0.868016	0.000753684	Y
AC8-2b	2	0.35	599.285	0.242387	653.11	0.222059	0.0198981	8.2349e-05	5.42585	0.213507	0.10556	0.000436865	2.31855	0.0145385	0.000572111	94.6715	0.869384	0.000513357	Y
AC8-3a	1	0.18	522.867	0.174634	509.912	0.178471	0.0509731	0.000242755	5.01189	0.169652	0.270414	0.00128782	1.8102	0.0172006	0.000582272	84.5037	0.867122	0.00088116	Y
AC8-3b	2	0.35	476.173	0.15666	535.653	0.192836	0.00656667	6.42658e-05	4.07382	0.152483	0.0348364	0.000340933	1.90158	0.0133093	0.000498191	97.7413	0.869591	0.000467296	Y
AC8-4a	1	0.18	272.021	0.104481	285.312	0.139807	0.01515	0.000137918	9.93817	0.414123	0.0803713	0.00073166	1.01289	0.060957	0.00254026	91.1125	0.869346	0.000941729	Y
AC8-4b	2	0.35	199.239	0.0749882	222.843	0.0846913	0.00322114	5.26838e-05	38.1917	0.228005	0.0170883	0.00027949	0.791195	0.299922	0.00179416	97.3639	0.871219	0.000587351	Y
AC8-5a	1	0.18	212.142	0.0726795	198.902	0.101441	0.0247422	0.000212826	2.41182	0.386687	0.131259	0.00112905	0.706109	0.0212199	0.0034022	81.475	0.86958	0.00178236	Y
AC8-5b	2	0.35	1472.97	0.446616	655.666	0.26227	0.571669	0.00131475	11.2123	0.313385	3.03273	0.00697481	2.32764	0.0299262	0.000836523	38.5163	0.865562	0.00326617	N
AC8-6a	1	0.18	365.5	0.102496	392.726	0.176728	0.0157443	0.000172878	4.51566	0.284893	0.0835243	0.000917127	1.39419	0.0201219	0.00126953	93.1103	0.867234	0.000838022	Y
AC8-6b	2	0.35	316.293	0.12526	358.961	0.129227	0.00346678	9.36325e-05	3.40001	0.313379	0.0183914	0.000496724	1.27432	0.0165757	0.00152779	98.1888	0.865892	0.000619582	Y
AC8-7a	1	0.18	557.273	0.160932	583.61	0.245119	0.0315129	0.000202625	9.09626	0.39123	0.167177	0.00107494	2.07184	0.0272759	0.00117319	90.9793	0.869401	0.000712745	Y
AC8-7b	2	0.35	934.919	0.298332	1038.26	0.373778	0.0195085	0.000155657	9.45547	0.218327	0.103493	0.000825764	3.68587	0.0159372	0.000368036	96.6225	0.870755	0.000485958	Y
AC9
AC9-1a	1	0.18	341.603	0.0993905	275.557	0.0606229	0.0613722	0.000281201	2.49074	0.345342	0.325582	0.00149178	0.978234	0.0158182	0.00219319	71.5066	0.886976	0.00166417	Y
AC9-1b	2	0.35	795.169	0.201318	861.486	0.318752	0.0334646	0.000212757	9.55693	0.356378	0.177531	0.00112868	3.0583	0.0194137	0.000723973	93.267	0.861554	0.000554352	N
AC9-2a	1	0.18	172.676	0.0459976	162.376	0.058456	0.0123824	0.000119173	2.84959	0.344515	0.0656891	0.00063222	0.576441	0.0307114	0.00371302	88.5868	0.942708	0.00123142	N
AC9-2b	2	0.35	734.93	0.234496	815.588	0.30177	0.00822253	4.86595e-05	8.21657	0.303027	0.0436209	0.000258141	2.89536	0.0176302	0.000650235	98.1551	0.885197	0.00044404	Y
AC9-3a	1	0.18	511.414	0.12036	260.108	0.132656	0.178078	0.000547657	3.06167	0.325302	0.944708	0.00290534	0.923392	0.0205988	0.00218865	44.8322	0.881799	0.00339497	N
AC9-3b	2	0.35	809.185	0.2656	891.034	0.302954	0.0130874	0.000148505	8.37787	0.325062	0.0694294	0.000787825	3.16319	0.0164542	0.000638449	97.3664	0.884936	0.000497396	Y
AC9-4a	1	0.18	326.651	0.116019	341.888	0.170945	0.0151072	0.000139476	3.76779	0.285787	0.0801445	0.000739928	1.21371	0.019286	0.00146287	92.6096	0.8855	0.000850485	Y
AC9-4b	2	0.35	502.237	0.177829	505.665	0.197211	0.0347121	0.000130496	5.33243	0.2374	0.184149	0.000692286	1.79512	0.0184544	0.000821623	88.9934	0.88455	0.000638359	Y
AC9-5a	1	0.18	401.775	0.158189	421.022	0.1642	0.018816	9.21869e-05	4.2316	0.16791	0.0998195	0.000489055	1.49464	0.0175889	0.00069796	92.5164	0.883544	0.000615089	Y
AC9-5b	2	0.35	882.291	0.272954	971.231	0.281659	0.0143903	0.000137706	9.65617	0.299051	0.0763413	0.000730536	3.4479	0.0173988	0.000538866	97.3446	0.885014	0.000440307	Y
AC9-6a	1	0.18	304.024	0.108088	321.973	0.109472	0.0125097	0.000105549	2.66548	0.214358	0.0663643	0.000559941	1.14301	0.0144875	0.0011651	93.4162	0.882766	0.000684601	Y
AC9-6b	2	0.35	745.692	0.156563	826.381	0.165277	0.00912182	7.97123e-05	7.93007	0.262168	0.0483916	0.000422877	2.93367	0.0167932	0.000555195	97.9895	0.884932	0.00029851	Y
AC9-7a	1	0.18	312.197	0.086818	314.884	0.103917	0.0214672	0.000243832	20.5184	0.243144	0.113885	0.00129354	1.11789	0.114033	0.00135182	89.0491	0.883543	0.00128802	Y
AC9-7b	2	0.35	476.647	0.156299	520.111	0.166449	0.0103049	0.000116584	56.4482	0.340947	0.0546679	0.000618485	1.84655	0.18993	0.00114878	96.505	0.885108	0.000537415	Y
AC4
AC4-1a	1	0.18	428.911	0.12878	475.181	0.190074	0.0160215	0.00011137	6.29988	0.340256	0.0849946	0.000590824	1.68691	0.0232013	0.00125313	94.0134	0.849277	0.000567943	Y
AC4-1b	2	0.35	298.235	0.0915435	306.365	0.131738	0.0235883	9.10905e-05	3.35844	0.256081	0.125137	0.000483239	1.0876	0.0191839	0.00146279	87.4125	0.851569	0.000663202	Y
AC4-2a	1	0.18	436.154	0.13441	464.466	0.162564	0.0267154	0.000105433	4.47515	0.170235	0.141726	0.000559327	1.64887	0.0168613	0.000641431	90.2334	0.847991	0.000547249	Y
AC4-2b	2	0.35	834.448	0.23642	961.016	0.384409	0.0109957	0.000103415	8.08069	0.238784	0.0583325	0.000548621	3.41163	0.0147148	0.000434864	97.8371	0.850232	0.000451796	Y
AC4-3a	1	0.35	436.526	0.120398	410.593	0.127285	0.0552225	0.000177242	4.44833	0.266188	0.292958	0.000940278	1.45762	0.0189594	0.00113454	79.9129	0.850186	0.000787022	Y
AC4-3a	1	0.35	736.891	0.194614	831.429	0.291002	0.018422	0.000179435	7.58165	0.205311	0.0977295	0.000951907	2.95159	0.0159579	0.000432177	95.9674	0.851255	0.000509194	Y
AC4-4a	1	0.18	413.653	0.109446	471.61	0.0848904	0.00831128	8.72662e-05	4.91283	0.365613	0.0440917	0.000462951	1.67423	0.01823	0.00135668	96.7436	0.849253	0.000398095	Y
AC4-4b	2	0.35	667.764	0.225249	726.922	0.283502	0.026124	0.000140235	7.76198	0.308384	0.138589	0.000743952	2.5806	0.0186863	0.000742441	93.7354	0.861754	0.000548116	N
AC4-5a	1	0.18	405.258	0.163749	435.346	0.152372	0.0229249	0.000145446	4.89741	0.386846	0.121617	0.000771597	1.54549	0.0196866	0.00155506	90.9743	0.847532	0.000709641	Y
AC4-5b	2	0.35	726.478	0.217876	797.75	0.247304	0.0302917	0.000216505	7.72064	0.365186	0.160699	0.00114857	2.83203	0.0169365	0.000801116	93.3268	0.85057	0.000571663	Y
AC4-6a	1	0.18	280.096	0.0866829	309.208	0.10204	0.0112935	0.000100446	4.42421	0.31903	0.0599125	0.000532867	1.0977	0.0250393	0.0018056	93.5453	0.848061	0.00064338	Y
AC4-6b	2	0.35	563.659	0.180431	642.884	0.212153	0.0111457	0.000136664	6.99185	0.221711	0.0591285	0.000725008	2.28226	0.0190326	0.000603555	96.7936	0.849359	0.000518832	Y
UM#51
AC2
AC2-1	1	0.35	383.432	0.270113	1377.48	0.79909	16.5188	0.0341939	341.687	1.61276	0.0831729	0.00067867	4.89006	0.434091	0.00206433	93.3453	0.260515	0.000287207	Y
AC2-2	1	0.35	981.408	0.435368	3544.42	1.41779	42.4957	0.0505699	65.5044	1.1555	0.196795	0.000883747	12.5827	0.0323418	0.000570655	93.8272	0.260481	0.000177123	Y
AC2-3	1	0.35	795.596	0.303466	2653.03	1.03469	31.7619	0.0314443	35.457	1.17788	0.356855	0.000927564	9.41826	0.0233883	0.000777012	86.5351	0.260135	0.000184528	Y
AC2-4	1	0.35	826.036	0.330532	2502.26	0.775708	30.0434	0.0372538	26.8947	0.501855	0.590971	0.00182736	8.88304	0.0188092	0.000351029	78.6851	0.260326	0.000265576	Y
AC2-5	1	0.35	861.073	0.294097	2308.59	0.784926	27.7278	0.0335506	23.7323	0.781029	0.880444	0.0016011	8.19549	0.01799	0.000592082	69.6489	0.260289	0.000257025	Y
AC2-6	1	0.35	881.43	0.304576	2966.31	1.72047	35.5691	0.0416158	29.42	0.611348	0.36688	0.0011343	10.5304	0.0173566	0.00036081	87.4854	0.260599	0.000214842	Y
AC2-7	1	0.35	637.772	0.290614	2299.46	0.689845	27.5211	0.0269707	24.8411	1.33571	0.127442	0.000892578	8.1631	0.0189053	0.00101655	93.8482	0.260979	0.000187776	Y
AC2-8	1	0.35	652.707	0.280396	2431.06	0.65639	29.1291	0.0302942	21.9981	1.27567	0.0631317	0.00142511	8.63025	0.0158353	0.000918302	96.8784	0.260813	0.000219702	Y
AC2-9	1	0.35	812.027	0.328288	2506.44	0.726873	30.0123	0.0384157	25.3886	0.433891	0.13099	0.00109742	8.89786	0.0177264	0.000302987	95.0191	0.308533	0.000204697	N
AC2-10	1	0.35	496.364	0.205118	1713.76	0.496994	20.5537	0.041313	18.0832	0.852444	0.172425	0.000957656	6.08384	0.0184657	0.000870487	89.5095	0.259904	0.000217424	Y
AC2-11	1	0.35	726.244	0.278674	2343.65	0.679665	28.1224	0.0272787	24.4951	0.558489	0.360832	0.000796942	8.31997	0.0182904	0.000417056	85.1177	0.264381	0.000173533	N
AC2-12	1	0.35	597.955	0.223396	1937.21	1.16234	23.2306	0.025786	26.7728	0.8321	0.313476	0.00177316	6.87711	0.0241855	0.000751825	84.3091	0.26085	0.000333094	Y
AC5
AC5-1	1	0.14	168.331	0.0735407	564.138	0.208733	6.778	0.0427692	8.56589	1.20599	0.0787652	0.000639731	2.00269	0.0265721	0.0037411	85.9627	0.257128	0.000371934	Y
	2	0.35	890.73	0.410973	3279.07	1.18047	39.4483	0.0173573	31.4559	1.61306	0.168886	0.00071071	11.6407	0.0167876	0.00086089	94.1442	0.256421	0.00016832	Y
AC5-2	1	0.14	419.857	0.145238	930.678	0.344354	11.3241	0.0300088	9.89497	1.24132	0.612803	0.00106914	3.30391	0.018606	0.00233413	56.7784	0.256559	0.000385486	Y
	2	0.35	346.593	0.115499	974.132	0.321466	11.7889	0.02122	7.49224	1.49725	0.326909	0.0012878	3.45817	0.0134596	0.00268977	71.9806	0.25663	0.000416937	Y
AC5-3	1	0.14	88.4099	0.0594237	290.166	0.124774	3.46513	0.0275825	7.39965	1.55163	0.0457832	0.000492711	1.03009	0.0446276	0.00935798	84.495	0.258063	0.000553196	Y
	2	0.35	395.855	0.165509	1361.4	0.408424	16.3527	0.0246925	16.6724	1.93767	0.158989	0.000650558	4.83298	0.0214314	0.00249076	87.911	0.256261	0.000201568	Y
AC5-4	1	0.14	358.78	0.131903	1111.38	0.333417	13.3776	0.0206014	12.4864	2.07848	0.248402	0.000887814	3.9454	0.0196613	0.00327282	79.3615	0.256777	0.000275214	Y
	2	0.35	210.479	0.0757655	631.665	0.164234	7.59803	0.0321397	7.85009	2.57585	0.164045	0.0011181	2.24241	0.0217483	0.00713628	76.8008	0.256471	0.000540766	Y
AC5-5	1	0.14	155.908	0.078723	548.857	0.181124	6.63217	0.0460273	5.71774	1.24572	0.0513056	0.000408719	1.94844	0.0182307	0.00397193	90.0444	0.256437	0.000275964	Y
	2	0.35	414.287	0.179362	1502.86	0.586118	18.0188	0.0333347	14.6858	0.971169	0.0944038	0.000335502	5.33514	0.0171008	0.0011309	93.0201	0.257104	0.000169263	Y
AC5-6	1	0.14	232.333	0.108041	728.849	0.204082	8.7558	0.0291568	17.1566	1.83352	0.153471	0.00109462	2.58742	0.0411937	0.00440239	80.2965	0.256544	0.000473378	Y
	2	0.35	249.82	0.111762	914.365	0.292601	10.9411	0.0374185	15.9118	1.65101	0.0476577	0.000765513	3.246	0.0304536	0.00315988	94.1114	0.257815	0.000288012	Y
AC5-7	1	0.14	86.33	0.0655161	313.226	0.115896	3.7497	0.0182985	6.92113	2.02353	0.0187708	0.000306369	1.11195	0.0386684	0.0113055	93.3277	0.257907	0.000369317	Y
	2	0.35	470.914	0.205049	1787.32	0.607694	21.4422	0.0240153	21.5099	1.33942	0.036044	0.000373376	6.34498	0.0210608	0.00131147	97.4682	0.257516	0.000156967	Y
AC5-8	1	0.14	610.52	0.247131	2087.36	0.667961	25.1218	0.0447168	21.8587	1.36967	0.257703	0.00127253	7.41014	0.0183259	0.00114832	87.3089	0.256002	0.00023061	Y
	2	0.35	408.696	0.164228	1528.3	0.489061	18.2848	0.0266958	14.6389	1.7173	0.0522308	0.000729607	5.42548	0.0167625	0.00196641	95.9616	0.257319	0.000195521	Y
AC5-9	1	0.14	337.535	0.144721	1153.41	0.38063	14.0785	0.0309727	18.4384	1.48245	0.142543	0.00101848	4.09461	0.0279755	0.00224925	87.3031	0.256122	0.000301617	Y
	2	0.35	391.627	0.175959	1472.68	0.485988	17.8338	0.0190822	14.838	2.03977	0.0425293	0.000547558	5.22802	0.0176321	0.00242389	96.526	0.257394	0.0001832	Y
AC5-10	1	0.14	423.731	0.157557	1196.51	0.430747	14.6412	0.0183014	16.0552	2.54877	0.399139	0.00201646	4.2476	0.0234822	0.00372781	72.0166	0.255565	0.00052327	Y
	2	0.35	621.769	0.300325	2121.06	0.657535	25.5803	0.0171388	23.1947	1.92006	0.261524	0.00201858	7.52978	0.019137	0.00158417	87.3534	0.256706	0.000324757	Y
UM#70
AC8
AC8-1	1	0.35	363.666	0.101826	106.437	0.0500259	0.0189703	0.00015288	0.80943	0.0800041	0.100638	0.000811037	0.377853	0.0133083	0.00131541	91.7379	3.13442	0.0028742	Y
AC8-2	1	0.35	402.554	0.10869	112.974	0.039541	0.0308426	0.000191935	1.13925	0.0787449	0.163621	0.00101822	0.401056	0.0176474	0.0012198	87.8648	3.13085	0.00306061	Y
AC8-3	1	0.35	143.436	0.0530713	39.3826	0.0193016	0.0126016	7.69985e-05	12.779	0.158076	0.0668522	0.00040848	0.139808	0.567845	0.00702976	86.0848	3.13531	0.00371035	Y
AC8-4	1	0.35	380.907	0.0723723	114.094	0.0285236	0.0151736	9.95977e-05	1.55181	0.0823391	0.0804968	0.00052837	0.405032	0.0238021	0.00126296	93.6906	3.1279	0.00171043	Y
AC8-5	1	0.35	382.645	0.076529	117.973	0.0507289	0.00822614	5.91841e-05	1.37088	0.120445	0.04364	0.000313974	0.418806	0.0203354	0.00178669	96.595	3.13304	0.00169327	Y
AC8-6	1	0.35	565.256	0.107399	129.302	0.0155164	0.102969	0.000239799	1.70767	0.134155	0.546257	0.00127215	0.459024	0.0231119	0.00181567	71.1475	3.11027	0.0030753	N
AC8-7	1	0.35	411.546	0.102887	127.835	0.0281239	0.0067429	5.73985e-05	1.36567	0.179408	0.0357713	0.000304501	0.453814	0.0186954	0.00245601	97.4049	3.13582	0.00127651	Y
AC8-8	1	0.35	512.564	0.0717589	154.886	0.0263307	0.0170596	0.000159293	1.19718	0.130744	0.090502	0.000845053	0.549844	0.0135265	0.00147723	94.7284	3.13485	0.00177542	Y
AC8-9	1	0.35	378.764	0.094691	95.995	0.0460779	0.0496144	0.000218091	0.854592	0.215861	0.263206	0.00115698	0.340782	0.0155793	0.00393519	79.2528	3.12705	0.00402174	Y
AC8-10	1	0.35	292.927	0.0673733	89.5622	0.0214951	0.00799781	0.000109669	1.09342	0.16679	0.0424287	0.000581797	0.317946	0.0213648	0.00325899	95.6755	3.12922	0.00221164	Y
AC9
AC9-1	1	0.35	391.155	0.0977887	117.335	0.0269873	0.0144174	9.41255e-05	1.17084	0.0854828	0.0764849	0.000499339	0.41654	0.0174625	0.00127494	94.1621	3.13904	0.00168232	Y
AC9-2	1	0.35	408.959	0.0654335	123.44	0.0395011	0.0137424	0.000184702	1.2974	0.158361	0.0729038	0.000979854	0.438213	0.0183931	0.00224507	94.6777	3.13669	0.00262775	Y
AC9-3	1	0.35	265.639	0.0584406	79.4322	0.0198582	0.0104154	8.36862e-05	0.880842	0.0913609	0.0552544	0.000443958	0.281984	0.0194061	0.00201281	93.7898	3.13654	0.00198513	Y
AC9-4	1	0.35	510.794	0.076619	151.441	0.0499758	0.0228283	0.00015312	1.59719	0.140745	0.121105	0.000812307	0.537615	0.0184566	0.00162641	92.9214	3.13414	0.00197238	Y
AC9-5	1	0.35	528.152	0.0950674	162.171	0.040543	0.012585	8.97752e-05	1.56	0.0980771	0.0667642	0.000476261	0.575707	0.0168341	0.00105837	96.2259	3.13385	0.00131387	Y
AC9-6	1	0.35	287.533	0.0833847	83.8588	0.0410939	0.0154757	0.000131018	9.55499	0.0964098	0.0820993	0.000695058	0.297699	0.199397	0.00201429	91.4752	3.13648	0.0030781	Y
AC9-7	1	0.35	302.665	0.0544797	91.6306	0.032071	0.0100981	0.000135954	1.34632	0.192119	0.053571	0.000721242	0.325289	0.0257125	0.00366919	94.7155	3.12855	0.00265991	Y
AC9-8	1	0.35	310.894	0.052852	92.8645	0.0269309	0.0129782	0.000146708	1.18164	0.0617877	0.06885	0.000778291	0.329669	0.0222675	0.00116439	93.3882	3.12647	0.00272159	Y
AC9-9	1	0.35	346.018	0.0795842	77.5345	0.0232606	0.0651134	0.000288842	1.02709	0.0920273	0.345429	0.00153232	0.275248	0.023182	0.00207712	70.1948	3.13263	0.00606235	N
AC9-10	1	0.35	554.663	0.149759	120.001	0.0420006	0.113172	0.000313895	1.27338	0.114451	0.600385	0.00166522	0.426003	0.01857	0.00166908	67.6829	3.12841	0.00446332	N
AC10
AC10-1	1	0.35	401.733	0.104451	120.608	0.0349765	0.0135167	0.000142035	1.34925	0.127356	0.0717065	0.000753502	0.428157	0.0195774	0.00184792	94.6709	3.1534	0.00225068	Y
AC10-2	1	0.35	270.875	0.0785537	83.8742	0.0192913	0.00389478	0.000100749	1.77995	0.217314	0.0206619	0.000534478	0.297753	0.0371379	0.00453418	97.7226	3.15599	0.00224136	Y
AC10-3	1	0.35	461.361	0.143022	136.56	0.062818	0.0192141	0.000198684	1.69454	0.246234	0.101932	0.00105403	0.484787	0.0217154	0.00315548	93.4037	3.1556	0.00291793	Y
AC10-4	1	0.35	469.069	0.13603	143.132	0.0543907	0.0109561	0.000143152	2.24584	0.334607	0.0581223	0.000759427	0.508118	0.0274587	0.00409108	96.3005	3.15594	0.00220246	Y
AC10-5	1	0.35	537.824	0.155969	167.469	0.0267952	0.00539152	0.000107375	1.58179	0.37482	0.0286022	0.00056963	0.594515	0.0165292	0.00391676	98.4122	3.16049	0.00146778	Y
AC10-6	1	0.35	686.708	0.185411	194.673	0.0564555	0.0457552	0.000126997	2.08159	0.439965	0.242733	0.000673725	0.691088	0.0187124	0.00395505	89.4467	3.15523	0.0016769	Y
AC10-7	1	0.35	555.226	0.149911	171.485	0.0874582	0.0091415	0.00013893	1.85917	0.315742	0.048496	0.000737029	0.608773	0.0189727	0.00322215	97.3922	3.15331	0.00223541	Y
AC10-8	1	0.35	555.811	0.155627	169.563	0.0356084	0.0135821	5.25811e-05	1.71617	0.261167	0.0720534	0.000278945	0.601947	0.017712	0.00269542	96.1296	3.15104	0.00123349	Y
AC10-9	1	0.35	331.664	0.0663329	98.4388	0.032485	0.013535	0.000128745	1.01645	0.249274	0.0718038	0.000682999	0.349458	0.0180699	0.00443148	93.5363	3.15147	0.00241387	Y
AC10-10	1	0.35	560.689	0.173814	150.989	0.0981434	0.0543799	0.000123075	1.49644	0.272097	0.288487	0.000652919	0.53601	0.0173441	0.00315369	84.6384	3.143	0.00267689	N
AC11
AC11-1	1	0.35	348.992	0.0942277	101.401	0.0324486	0.0172414	0.000165562	0.820441	0.144832	0.0914663	0.000878313	0.359974	0.0141593	0.00249955	92.1751	3.17238	0.00292946	Y
AC11-2	1	0.35	393.613	0.118084	119.342	0.0214816	0.00879649	4.5606e-05	1.07488	0.191113	0.0466657	0.000241942	0.423663	0.0157617	0.00280244	96.4604	3.18146	0.00129357	Y
AC11-3	1	0.35	393.228	0.070781	116.654	0.0466621	0.0145011	0.000158608	1.25152	0.159306	0.0769291	0.000841423	0.414123	0.0187748	0.00238986	94.1591	3.17399	0.00257247	Y
AC11-4	1	0.35	331.769	0.0696714	99.2344	0.0347323	0.0104769	0.000225211	0.956409	0.220672	0.0555802	0.00119476	0.352282	0.0168663	0.00389156	94.9983	3.17606	0.00382749	Y
AC11-5	1	0.35	316.538	0.0569768	94.4867	0.0274014	0.0102672	0.000126137	1.11799	0.145785	0.0544677	0.00066916	0.335428	0.0207064	0.00270012	94.8626	3.17797	0.00238407	Y
AC11-6	1	0.35	370.681	0.0815497	111.992	0.0302381	0.00928168	0.000104338	1.18764	0.122956	0.0492397	0.000553518	0.397573	0.0185582	0.00192133	96.0341	3.17861	0.00185587	Y
AC11-7	1	0.35	272.504	0.0626759	83.0504	0.0340509	0.00572098	9.55719e-05	0.867933	0.123212	0.03035	0.000507013	0.294829	0.0182887	0.00259627	96.6748	3.17208	0.00236287	Y
AC11-8	1	0.35	411.615	0.0782069	124.551	0.0236649	0.00989568	0.000121645	1.11805	0.133406	0.052497	0.00064533	0.442157	0.0157091	0.00187442	96.1922	3.17895	0.00177539	Y
AC11-9	1	0.35	468.994	0.0937989	111.734	0.0234643	0.0722808	0.00021804	1.08798	0.186936	0.383452	0.00115671	0.396655	0.0170401	0.00292783	75.5896	3.17281	0.00327135	Y
AC11-10	1	0.35	347.574	0.0695147	105.292	0.0336936	0.00781983	0.000102584	0.975545	0.117534	0.0414845	0.000544211	0.373786	0.016214	0.00195347	96.4366	3.18342	0.00196339	Y
AC12
AC12-1	1	0.35	461.609	0.0692413	128.073	0.0614757	0.0316023	9.74842e-05	1.36836	0.17738	0.167652	0.000517158	0.454661	0.0186973	0.00242374	89.1566	3.21343	0.00203098	Y
AC12-2	1	0.35	327.456	0.0916876	99.7656	0.0279346	0.00472629	7.50509e-05	1.06096	0.186452	0.0250732	0.000398148	0.354168	0.0186103	0.00327059	97.7139	3.20722	0.00175236	Y
AC12-3	1	0.35	546.434	0.142073	166.903	0.0500711	0.00714069	8.76365e-05	1.34016	0.130692	0.0378816	0.000464915	0.592505	0.0140518	0.00137033	97.9302	3.2062	0.00153017	Y
AC12-4	1	0.35	454.343	0.122673	108.96	0.032688	0.0666634	0.00020522	0.974103	0.158009	0.353652	0.0010887	0.386806	0.0156451	0.00253779	76.7607	3.20079	0.00332998	Y
AC12-5	1	0.35	316.347	0.0759234	95.7811	0.0373548	0.00577306	9.83819e-05	0.83968	0.192136	0.0306263	0.00052192	0.340023	0.0153417	0.00351048	97.1096	3.20735	0.00219995	Y
AC12-6	1	0.35	265.763	0.0611255	79.5641	0.0326217	0.00681054	7.12525e-05	1.65073	0.160137	0.0361302	0.000377997	0.282453	0.0363075	0.00352222	95.9411	3.20466	0.00208051	Y
AC12-7	1	0.35	176.538	0.0547267	52.1272	0.0229373	0.00566481	5.7401e-05	4.53259	0.177813	0.030052	0.000304515	0.185051	0.152167	0.00596988	94.9176	3.21455	0.0024789	Y
AC12-8	1	0.35	423.75	0.0974625	118.228	0.0378334	0.0283669	0.000161488	1.34923	0.183508	0.150488	0.000856698	0.419711	0.0199711	0.00271627	89.3971	3.20414	0.00253203	Y
AC12-9	1	0.35	622.126	0.130647	152.909	0.0366985	0.0829172	0.000245561	1.80212	0.0833842	0.439879	0.00130271	0.542828	0.0206247	0.00095432	78.8901	3.20972	0.00279163	Y
AC12-10	1	0.35	369.17	0.0775257	112.331	0.0393162	0.00564474	0.000101585	1.28562	0.088039	0.0299456	0.00053891	0.398776	0.0200285	0.00137157	97.5782	3.20685	0.00194621	Y
a Data are corrected for mass spectrometer backgrounds, discrimination, radioactive decay and interference corrections. Errors are one sigma uncertainties.
b Interference corrections for UM#50 and UM#51: (36Ar/37Ar)Ca = (2.7000 ± 0.0200) x 10-4; (39Ar/37Ar)Ca = (7.6000 ± 0.0897) x 10-4; (40Ar/39Ar)K = (7.3000 ± 0.9731) x 10-4; (38Ar/39Ar)K = (1.3000 ± 0.0501) x 10-2. Interference corrections for UM#70: (36Ar/37Ar)Ca = (2.5782 ± 0.0018) x 10-4; (39Ar/37Ar)Ca = (6.5620 ± 0.0164) x 10-4; (40Ar/39Ar)K = (1.00 ± 0.05) x 10-10; (38Ar/39Ar)K = (1.2246 ± 0.…
